# Supplementary material for: A framework for evaluating clinical artificial intelligence systems without ground-truth annotations
Source: Nat Commun. 2024 Feb 28;15:1808. doi: 10.1038/s41467-024-46000-9 (PMC10902352; doi:10.1038/s41467-024-46000-9)
Supplement: Supplementary file 4 — Source Data [file 41467_2024_46000_MOESM4_ESM.xlsx]

## Sheet: Figure 2a
	file	logit	Prob	Label	skin_tone
0	000001.png	-0.870378	0.29517557612370277	1	56
1	000002.png	0.582914	0.641738	1	56
2	000003.png	-6.4488	0.00157992	1	56
3	000004.png	1.92101	0.8722512737934802	1	56
4	000005.png	1.45875	0.8113416912551156	1	12
5	000006.png	-3.23485	0.0378753	1	56
6	000007.png	1.09501	0.7493240826703415	1	56
7	000008.png	-4.08264	0.016583182354017928	1	56
8	000009.png	0.850506	0.7006733033587773	1	56
9	000010.png	-0.153504	0.4616991938940366	1	34
10	000011.png	0.349682	0.5865404923222775	1	56
11	000012.png	-1.99173	0.12007395973363959	1	56
12	000013.png	-1.88412	0.1319167418427821	1	56
13	000014.png	1.50269	0.8179751359097939	1	56
14	000015.png	1.52609	0.8214337452151473	1	56
15	000016.png	-0.920823	0.2847901515516779	1	56
16	000017.png	1.95877	0.8764002712355096	1	56
17	000018.png	1.14339	0.7583014704713967	1	56
18	000019.png	0.958761	0.722874	1	56
19	000020.png	0.060497	0.5151196503025861	1	56
20	000021.png	-0.505727	0.376196	1	56
21	000022.png	0.560018	0.6364568023541957	1	56
22	000023.png	-0.718372	0.3277516487719307	1	56
23	000024.png	-0.456392	0.38784217012950906	1	56
24	000025.png	0.813019	0.6927525455595839	1	56
25	000026.png	-1.84639	0.13629723856552936	1	56
26	000027.png	0.415065	0.6023017016223265	1	56
27	000028.png	0.176964	0.5441259384423953	1	56
28	000029.png	-3.83245	0.0211974	1	56
29	000030.png	-3.77767	0.022364338010493083	1	56
30	000031.png	-1.44443	0.19085979725782337	1	56
31	000032.png	-0.0340193	0.49149600286910483	1	56
32	000033.png	0.402389	0.5992615694611766	1	56
33	000034.png	-1.99738	0.11947847852064551	1	56
34	000035.png	0.823226	0.6949207588396386	1	56
35	000036.png	1.42369	0.8059164953188086	0	34
36	000037.png	2.23827	0.9036338364475588	1	12
37	000038.png	0.638833	0.6544897023055178	1	12
38	000039.png	-0.887013	0.29172663234150237	1	12
39	000040.png	2.81442	0.9434499952408476	1	12
40	000041.png	1.65359	0.8393754774110439	1	12
41	000042.png	0.995723	0.7302169110831406	0	12
42	000043.png	2.30084	0.9089467134608944	1	12
43	000044.png	1.94259	0.8746369159126668	1	12
44	000045.png	-2.0785	0.11120401590840552	1	12
45	000046.png	-1.36247	0.20383876389690356	0	12
46	000047.png	-0.526912	0.3712372973037963	0	12
47	000048.png	-1.4381	0.1918404337686942	0	12
48	000049.png	1.7069	0.8464337986042203	0	12
49	000050.png	3.5375	0.9717360753837617	1	12
50	000051.png	0.194684	0.5485179013232461	0	12
51	000052.png	2.51627	0.9252744448546808	1	12
52	000053.png	0.286774	0.5712061596478744	0	56
53	000054.png	1.64797	0.8386170607656821	0	56
54	000055.png	-3.04522	0.045424096908041674	0	56
55	000056.png	-0.506877	0.37592582940506103	0	56
56	000057.png	0.0467237	0.5116788034647607	0	34
57	000058.png	1.68701	0.8438304061390666	0	56
58	000059.png	-2.17416	0.10209487245500731	0	56
59	000060.png	-0.18344	0.4542681170298241	0	56
60	000061.png	-0.897207	0.28962480552333536	0	56
61	000062.png	-0.540363	0.36810312619223173	0	34
62	000063.png	1.89966	0.8698530115290688	0	56
63	000064.png	-0.638359	0.3456175815183009	0	34
64	000065.png	-2.06513	0.11253243608035234	1	56
65	000066.png	-4.10991	0.016144395257281244	1	56
66	000067.png	-0.208837	0.44797973780599865	0	56
67	000068.png	-1.29484	0.21503548561666624	1	56
68	000069.png	1.52234	0.8208827552016889	1	56
69	000070.png	2.10648	0.8915317414997186	0	34
70	000071.png	0.205455	0.5511837759097609	1	12
71	000072.png	2.51434	0.9251408589882268	1	12
72	000073.png	2.09279	0.8902007660321558	1	12
73	000074.png	3.27263	0.9634776696130543	1	12
74	000075.png	-1.1149	0.246958	0	56
75	000076.png	0.893775	0.7096686561537204	0	56
76	000077.png	-2.90586	0.0518645	0	56
77	000078.png	0.497409	0.6218503174840161	0	56
78	000079.png	1.42563	0.8062188498259525	0	56
79	000080.png	-0.430157	0.3940888477756308	0	56
80	000081.png	1.00352	0.7317502088324118	0	34
81	000082.png	-0.369112	0.408756	0	34
82	000083.png	-4.84096	0.00783756	0	56
83	000084.png	-3.05076	0.045184692698681764	0	56
84	000085.png	0.266938	0.5663411445704417	1	56
85	000086.png	0.610853	0.6481354300496037	1	56
86	000087.png	1.49524	0.8168638539278642	0	56
87	000088.png	-1.07723	0.2540302368440048	0	56
88	000089.png	1.7993	0.8580640026502332	0	56
89	000090.png	-2.19959	0.099787	0	56
90	000091.png	-0.123826	0.4690831169828499	0	56
91	000092.png	-0.763869	0.3178068571595959	0	56
92	000093.png	1.99614	0.8803913450821622	0	56
93	000094.png	-0.39201	0.40323357013792627	0	56
94	000095.png	1.60363	0.8325245771132024	0	56
95	000096.png	-1.83617	0.13750448487564995	0	56
96	000097.png	0.439256	0.6080816894152825	0	56
97	000098.png	0.387693	0.5957272458503436	0	34
98	000099.png	1.27791	0.7820936995939555	0	34
99	000100.png	-0.641278	0.34495758872705545	0	34
100	000101.png	0.610982	0.6481646956325262	0	56
101	000102.png	-2.57159	0.0709897	0	56
102	000103.png	-2.90298	0.052006325548160634	0	56
103	000104.png	2.43902	0.9197545529976028	0	56
104	000105.png	0.828393	0.6960150020165288	0	56
105	000106.png	-3.00525	0.0471891	0	56
106	000107.png	1.01481	0.7339600159586042	0	56
107	000108.png	-0.516878	0.3735824931501932	0	56
108	000109.png	1.45214	0.8103270282009111	0	56
109	000110.png	0.486832	0.6193599176309302	0	34
110	000111.png	-0.068425	0.48290042306943454	0	56
111	000112.png	1.06238	0.7431450497644416	0	56
112	000113.png	-0.805195	0.3089152598985768	0	56
113	000114.png	-2.42354	0.0813954	0	56
114	000115.png	-2.56107	0.0716864	0	56
115	000116.png	-0.317252	0.42134549791342557	0	56
116	000117.png	-0.374447	0.40746678876838294	0	34
117	000118.png	-1.08721	0.2521436017947924	0	56
118	000119.png	0.369229	0.5912726114202116	0	56
119	000120.png	1.04456	0.739729	0	56
120	000121.png	3.02725	0.9537899112590825	0	56
121	000122.png	0.559287	0.6362874835141042	0	12
122	000123.png	1.71224	0.8471268567974267	0	12
123	000124.png	1.12123	0.7542175721281936	0	56
124	000125.png	-2.05428	0.11362098082954841	1	56
125	000126.png	0.412347	0.6016505090192986	1	56
126	000127.png	1.20576	0.7695479974625373	0	56
127	000128.png	0.0914331	0.5228423749339928	0	56
128	000129.png	1.72625	0.8489325296046111	0	56
129	000130.png	-8.6021	0.000183685	0	56
130	000131.png	-5.30918	0.00492165	0	56
131	000132.png	0.448913	0.6103808316709957	0	56
132	000133.png	0.733808	0.6756402856090898	0	56
133	000134.png	-3.01542	0.0467343	0	56
134	000135.png	-0.360787	0.4107690533417711	0	56
135	000136.png	-0.115994	0.47103405930443504	0	56
136	000137.png	-0.598026	0.35479546237729476	0	56
137	000138.png	2.35543	0.9133651780571103	0	56
138	000139.png	1.80893	0.8592320198902976	0	56
139	000140.png	0.849662	0.7004962231870318	0	56
140	000141.png	-2.50906	0.0752258	0	56
141	000142.png	-0.288838	0.4282884481662641	0	56
142	000143.png	-3.75141	0.022945774771164842	0	56
143	000144.png	-1.9172	0.12817410495104994	0	56
144	000145.png	-2.39444	0.0835978	0	56
145	000146.png	-3.80561	0.0217615	0	56
146	000147.png	-3.55669	0.0277416	0	56
147	000148.png	0.469456	0.6152549877812075	0	56
148	000149.png	2.00126	0.8809287856821587	0	56
149	000150.png	1.04255	0.7393416094651555	0	56
150	000151.png	-5.57076	0.00379314	0	56
151	000152.png	-2.16257	0.1031628737800161	0	56
152	000153.png	2.3093	0.9096443920667865	0	56
153	000154.png	1.05685	0.7420873549186379	1	56
154	000155.png	-2.94293	0.0500718	0	56
155	000156.png	-2.45693	0.0789333	0	56
156	000157.png	-1.38482	0.20023640551243718	0	56
157	000158.png	1.17332	0.7637446714189116	1	56
158	000159.png	-1.70788	0.15343847102811434	0	56
159	000160.png	-0.0922308	0.47695864126267656	0	56
160	000161.png	1.29887	0.7856446787604501	0	56
161	000162.png	-2.09844	0.10924847444837456	1	56
162	000163.png	-3.57664	0.027208474268768525	0	56
163	000164.png	0.111501	0.5278464340597178	0	56
164	000165.png	0.396038	0.5977353032746926	1	56
165	000166.png	-0.525363	0.3715989663227761	1	56
166	000167.png	0.800167	0.6900102973204663	0	56
167	000168.png	-1.98831	0.12043557117611686	0	56
168	000169.png	1.41656	0.8047984063367895	1	56
169	000170.png	-1.78056	0.14423449743529082	0	56
170	000171.png	-2.57521	0.0707509	0	56
171	000172.png	0.739748	0.6769406573140407	0	56
172	000173.png	0.922642	0.7155800511288566	1	56
173	000174.png	-0.773581	0.3157050190909713	0	56
174	000175.png	-1.96516	0.12290918596363813	0	56
175	000176.png	-3.11438	0.042517951480584244	0	56
176	000177.png	-1.15929	0.23879643612026324	0	56
177	000178.png	1.63836	0.8373116457617635	0	56
178	000179.png	0.218293	0.5543576039808874	0	56
179	000180.png	1.34894	0.7939559675455758	0	56
180	000181.png	-2.47297	0.0777748	0	56
181	000182.png	3.43513	0.9687844660699397	0	56
182	000183.png	-0.84559	0.30035868643232716	0	56
183	000184.png	1.01955	0.7348841161109686	0	34
184	000185.png	-1.41521	0.19541380773476572	0	56
185	000186.png	2.45874	0.9211985220123814	0	56
186	000187.png	0.0364347	0.5091076774498878	0	56
187	000188.png	-4.69203	0.00908474	0	34
188	000189.png	2.70142	0.9371102324032389	0	34
189	000190.png	0.815752	0.6933339466193673	0	56
190	000191.png	-3.11952	0.042309325094253655	0	56
191	000192.png	1.54665	0.82443	0	56
192	000193.png	0.0638642	0.5159606296181545	0	56
193	000194.png	-1.39672	0.19833657488825832	0	34
194	000195.png	2.32031	0.9105451647934415	0	56
195	000196.png	-0.964946	0.2758890463245215	0	56
196	000197.png	2.87811	0.946754	0	56
197	000198.png	-7.71246	0.00044702	0	56
198	000199.png	-2.67316	0.0645756	0	56
199	000200.png	0.753483	0.6799371008889891	0	56
200	000201.png	2.589	0.9301503199257241	0	56
201	000202.png	-3.99528	0.0180697	0	56
202	000203.png	-3.704	0.0240331	0	56
203	000204.png	-0.519796	0.37290004521855125	0	56
204	000205.png	-1.08238	0.25305508873747695	0	56
205	000206.png	0.749729	0.6791196808676119	0	56
206	000207.png	1.3693	0.7972664962523595	0	56
207	000208.png	0.445761	0.609631	0	56
208	000209.png	-0.116616	0.4708789139858346	0	56
209	000210.png	1.09852	0.7499825242496306	0	56
210	000211.png	-2.67035	0.0647456	0	56
211	000212.png	0.767324	0.6829418469518258	0	56
212	000213.png	-0.0539426	0.4865176213591009	0	56
213	000214.png	0.855123	0.701641	0	56
214	000215.png	-0.306384	0.4239975503969104	0	56
215	000216.png	-0.18171	0.4546970684365385	0	56
216	000217.png	-0.276099	0.43141034428509445	0	56
217	000218.png	-2.98857	0.0479451	0	56
218	000219.png	-2.0481	0.11424441057076644	0	56
219	000220.png	-2.09856	0.10923719913406461	0	56
220	000221.png	1.64928	0.8387940808823673	0	56
221	000222.png	2.95942	0.9507067851454918	0	34
222	000223.png	-1.82354	0.13900963201971986	0	56
223	000224.png	-1.28274	0.21708466271041188	0	34
224	000225.png	-0.429353	0.39428081872250365	0	56
225	000226.png	1.69837	0.8453223484696039	0	56
226	000227.png	-1.56785	0.17252283587481781	0	56
227	000228.png	-4.9424	0.00708684	0	56
228	000229.png	-6.88376	0.00102323	0	56
229	000230.png	-1.51261	0.18055286623058986	0	56
230	000231.png	-0.638726	0.34553464040225934	0	56
231	000232.png	-0.975557	0.2737742907162211	0	56
232	000233.png	2.7041	0.9372679259755342	0	56
233	000234.png	-1.5829	0.17038525773883667	0	56
234	000235.png	-4.11528	0.016059311005414325	0	56
235	000236.png	-2.14666	0.10464367081010688	0	56
236	000237.png	-4.751	0.00856899	0	56
237	000238.png	1.40569	0.8030856043901092	0	56
238	000239.png	-1.58237	0.17045943060195926	0	56
239	000240.png	1.41406	0.8044058971374637	0	56
240	000241.png	1.57314	0.8282305286646687	0	56
241	000242.png	-4.63088	0.00965211	0	56
242	000243.png	-1.70343	0.15401743796564474	0	34
243	000244.png	-2.82365	0.0560596	1	12
244	000245.png	-3.09153	0.0434579	0	56
245	000246.png	-1.99041	0.1202134711366355	0	56
246	000247.png	1.32194	0.7895039846222692	0	56
247	000248.png	-0.37933	0.4062885727412771	0	56
248	000249.png	-0.460716	0.3868158743094149	0	56
249	000250.png	-3.77234	0.0224811	0	56
250	000251.png	1.07767	0.746053	0	56
251	000252.png	-0.9041	0.2882086018386241	0	12
252	000253.png	-2.77105	0.058908684827189535	0	12
253	000254.png	0.491251	0.6204010125315462	0	12
254	000255.png	1.97274	0.8779054370334637	0	12
255	000256.png	0.169009	0.5421519507856387	0	12
256	000257.png	0.408975	0.6008420717169833	0	12
257	000258.png	1.29591	0.7851461197152848	0	12
258	000259.png	0.132423	0.5330574339445849	0	12
259	000260.png	-0.460276	0.38692038456387934	0	12
260	000261.png	0.942107	0.7195250093116613	1	12
261	000262.png	2.38928	0.9160065067774574	1	12
262	000263.png	-0.464307	0.38596460119133186	1	12
263	000264.png	3.01351	0.9531805638559739	0	12
264	000265.png	-3.09343	0.0433792	0	12
265	000266.png	1.41658	0.8048018521797876	0	12
266	000267.png	0.527257	0.6288430045475557	0	12
267	000268.png	0.142732	0.5356225834354068	0	12
268	000269.png	0.540831	0.6320057290357124	0	12
269	000270.png	1.15961	0.7612613936187483	0	12
270	000271.png	1.1539	0.7602226820910616	0	12
271	000272.png	3.26657	0.9632640257644909	0	12
272	000273.png	0.857807	0.7022023035948001	0	12
273	000274.png	-1.02206	0.264626	0	12
274	000275.png	-0.324469	0.41958690444146995	0	12
275	000276.png	0.398928	0.5984300415044782	0	12
276	000277.png	-2.00105	0.11909297343382966	0	12
277	000278.png	0.377416	0.5932496902719602	0	12
278	000279.png	1.31076	0.7876403868938748	0	12
279	000280.png	0.886574	0.7081826300189463	0	12
280	000281.png	-1.74111	0.14917254762028134	0	12
281	000282.png	0.274615	0.5682254304615796	0	12
282	000283.png	2.02576	0.883475	0	12
283	000284.png	-1.02007	0.26501414554123054	0	12
284	000285.png	1.06785	0.744188	0	12
285	000286.png	0.550107	0.6341604989662497	0	12
286	000287.png	-0.401997	0.4008327269303661	0	12
287	000288.png	1.766	0.8539590398399484	0	12
288	000289.png	1.09545	0.7494065208998193	1	12
289	000290.png	-0.236448	0.44116175867055923	1	12
290	000291.png	2.68993	0.9364298976652768	1	12
291	000292.png	2.51035	0.9248639664880492	1	12
292	000293.png	1.78821	0.8567075056611388	1	12
293	000294.png	2.01057	0.8819028281987119	1	12
294	000295.png	3.35458	0.9662546160230475	1	12
295	000296.png	3.42307	0.9684177641192124	1	12
296	000297.png	1.31778	0.7888121818073957	1	12
297	000298.png	3.06203	0.9552989957425563	1	12
298	000299.png	-2.03916	0.1151524382782024	1	12
299	000300.png	0.972102	0.7255383174282113	1	12
300	000301.png	-0.272303	0.4323417519238322	1	12
301	000302.png	2.18151	0.8985763339919366	1	12
302	000303.png	2.01795	0.8826685286362184	0	12
303	000304.png	0.943001	0.7197054290422825	0	12
304	000305.png	-0.0586462	0.48534266327732384	0	12
305	000306.png	0.269841	0.5670538667301036	0	12
306	000307.png	0.470685	0.6155458680597612	0	12
307	000308.png	-3.07159	0.044294381589426106	0	12
308	000309.png	1.88593	0.8682902093195257	0	12
309	000310.png	0.655429	0.658233	0	12
310	000311.png	-0.437318	0.3923801652102446	0	12
311	000312.png	1.48669	0.8155815202772569	0	12
312	000313.png	1.80841	0.8591695467345197	0	12
313	000314.png	0.341716	0.5846073481330972	0	12
314	000315.png	1.6368	0.8370989355719841	0	12
315	000316.png	1.59209	0.8309106029648529	0	12
316	000317.png	0.231685	0.5576635856590705	0	12
317	000318.png	1.22199	0.7724135400073859	0	12
318	000319.png	1.81226	0.859635	0	12
319	000320.png	-2.66885	0.0648364	0	12
320	000321.png	1.15702	0.7607901559021725	0	12
321	000322.png	1.49672	0.8170841895147384	0	12
322	000323.png	2.11984	0.892816	0	12
323	000324.png	2.36469	0.9140946801017138	0	12
324	000325.png	1.71906	0.8480079266942556	0	12
325	000326.png	0.82209	0.69468	0	12
326	000327.png	-3.0312	0.046036	0	12
327	000328.png	2.07089	0.8880419482962582	0	12
328	000329.png	1.56849	0.8275688216961585	0	12
329	000330.png	1.5384	0.8232319156869294	0	12
330	000331.png	1.82803	0.8615270175251476	0	12
331	000332.png	-0.105079	0.4737542773137471	0	12
332	000333.png	0.270558	0.5672298074498643	0	34
333	000334.png	-1.98318	0.12098003565035709	0	12
334	000335.png	-0.740448	0.32290626488340696	0	12
335	000336.png	2.3442	0.9124724225821443	0	12
336	000337.png	-1.04516	0.2601555855856173	0	12
337	000338.png	-2.1086	0.10826401518419666	0	12
338	000339.png	0.688258	0.665579	0	12
339	000340.png	1.9426	0.8746377263101026	0	12
340	000341.png	1.17855	0.7646876556133069	0	12
341	000342.png	1.64427	0.8381153386803768	0	12
342	000343.png	-1.58318	0.17034500513703135	0	12
343	000344.png	1.81859	0.8603965425815258	0	12
344	000345.png	1.61669	0.8343386011754996	0	12
345	000346.png	2.17246	0.897749	0	12
346	000347.png	1.57973	0.8291668886860802	0	12
347	000348.png	1.44209	0.8087773775913093	0	12
348	000349.png	-0.39547	0.40240126491890277	0	12
349	000350.png	2.12971	0.8937572442232283	0	12
350	000351.png	0.373877	0.5923955487496514	0	12
351	000352.png	1.19507	0.7676468845911762	0	12
352	000353.png	-0.421893	0.3960637536412848	0	12
353	000354.png	-3.2468	0.037442012815678896	0	12
354	000355.png	1.71731	0.8477817088941152	0	12
355	000356.png	1.39913	0.8020463053197734	0	12
356	000357.png	-2.86759	0.0537791	0	12
357	000358.png	1.23695	0.7750326160528894	0	12
358	000359.png	2.42294	0.9185596119143721	1	12
359	000360.png	1.30451	0.786593	0	12
360	000361.png	-0.670626	0.3383566998750065	0	12
361	000362.png	3.33073	0.9654682575614519	0	34
362	000363.png	1.28999	0.7841451044402875	0	34
363	000364.png	2.43599	0.9195310723200654	1	12
364	000365.png	-2.867	0.0538091	0	12
365	000366.png	-0.640741	0.3450789354247665	0	12
366	000367.png	1.29092	0.7843026090848668	1	12
367	000368.png	0.997246	0.7305167937147495	1	12
368	000369.png	1.72574	0.8488660601067647	1	12
369	000370.png	-3.32016	0.034886168544068334	0	12
370	000371.png	0.895599	0.7100442951939816	0	12
371	000372.png	0.962305	0.7235830212834355	0	12
372	000373.png	-0.37833	0.40652976724917733	0	12
373	000374.png	-0.638009	0.3456968514299503	0	12
374	000375.png	1.25493	0.7781525364710563	0	12
375	000376.png	-0.522452	0.37227910952642096	0	12
376	000377.png	1.55142	0.8251183642583368	0	12
377	000378.png	1.32621	0.7902127998009207	0	12
378	000379.png	0.0934024	0.5233336464815567	0	12
379	000380.png	0.201178	0.5501256061614795	0	12
380	000381.png	-0.604996	0.3532016379528442	0	12
381	000382.png	1.21646	0.7714395320231305	0	34
382	000383.png	1.98992	0.8797349532655426	0	12
383	000384.png	1.8506	0.8641973251089211	0	12
384	000385.png	-0.12119	0.46973961348948323	0	12
385	000386.png	2.65228	0.9341511491188271	1	12
386	000387.png	-0.386073	0.4046630829591508	1	12
387	000388.png	-1.26805	0.21959098473979033	1	12
388	000389.png	1.42847	0.8066628145220955	0	12
389	000390.png	2.08858	0.8897884969278008	0	12
390	000391.png	1.88539	0.868229	0	12
391	000392.png	1.66474	0.8408726553305579	0	12
392	000393.png	2.90921	0.9482998684660578	0	12
393	000394.png	-0.738313	0.32337308488324756	0	34
394	000395.png	1.65021	0.8389195302565198	0	12
395	000396.png	1.34205	0.7928275391933722	0	12
396	000397.png	-2.06781	0.11226472630534688	1	12
397	000398.png	1.41176	0.8040428256407719	0	12
398	000399.png	2.64194	0.9335124828442469	0	12
399	000400.png	1.01297	0.7336007186237298	0	12
400	000401.png	1.03785	0.7384347692598394	0	12
401	000402.png	1.34914	0.7939897614791321	0	12
402	000403.png	-1.23948	0.22452690335113254	0	12
403	000404.png	1.92669	0.8728821748764348	0	12
404	000405.png	2.71219	0.937742	1	12
405	000406.png	2.44463	0.9201675080998285	1	12
406	000407.png	1.68776	0.8439295858157392	1	12
407	000408.png	2.00874	0.881712	1	12
408	000409.png	3.02982	0.9539034668301558	1	12
409	000410.png	-2.3988	0.0832645	1	12
410	000411.png	-0.205384	0.4488336675002558	0	12
411	000412.png	0.985892	0.7282757400184807	0	12
412	000413.png	3.95676	0.9812339206047762	0	12
413	000414.png	-2.31244	0.0900983	0	12
414	000415.png	0.0532421	0.5133073896000107	0	12
415	000416.png	1.25159	0.7775757003751078	0	12
416	000417.png	1.37226	0.7977450795282351	0	12
417	000418.png	1.99924	0.8807170636655425	0	12
418	000419.png	3.11551	0.9575281090439758	0	12
419	000420.png	1.24873	0.7770794973589824	0	12
420	000421.png	1.74306	0.8510749165190424	0	12
421	000422.png	-0.177561	0.45572607394860404	0	12
422	000423.png	0.799294	0.6898234140329603	0	12
423	000424.png	2.12342	0.8931582484926738	0	12
424	000425.png	1.41458	0.8044873980231471	0	12
425	000426.png	-4.02011	0.017634440660907604	0	12
426	000427.png	-0.233045	0.4420009556727158	0	12
427	000428.png	2.8644	0.9460581917966567	0	12
428	000429.png	1.71436	0.847401	0	12
429	000430.png	2.17855	0.8983071027708095	0	12
430	000431.png	1.0289	0.7367017551724317	0	12
431	000432.png	1.72062	0.8482087297177793	0	12
432	000433.png	1.43469	0.8076310757864759	0	12
433	000434.png	-0.963388	0.2762004282984195	0	12
434	000435.png	1.85046	0.8641815431208811	0	12
435	000436.png	1.84467	0.8634998524032385	0	12
436	000437.png	2.76492	0.9407503456413183	0	12
437	000438.png	3.93027	0.9807398717923671	0	12
438	000439.png	-0.551984	0.3654043223790468	0	12
439	000440.png	-0.87631	0.2939430720835693	1	12
440	000441.png	1.69034	0.8442689675289788	0	34
441	000442.png	1.82653	0.8613481569677953	0	34
442	000443.png	2.67851	0.9357463776393276	1	34
443	000444.png	0.106874	0.5266931336283688	0	34
444	000445.png	1.29389	0.7848051055923062	0	34
445	000446.png	1.40725	0.8033313517823186	0	34
446	000447.png	0.764121	0.6822478417942289	0	34
447	000448.png	0.0481489	0.512035	0	34
448	000449.png	-0.299578	0.4256606524231256	0	34
449	000450.png	0.272541	0.5677167018713672	0	34
450	000451.png	-0.747899	0.3212793753205382	1	34
451	000452.png	0.248797	0.5618805003879241	0	34
452	000453.png	1.49307	0.8165391345480191	0	34
453	000454.png	-0.0624597	0.4843901448463452	0	34
454	000455.png	-1.5337	0.1774534130268438	0	34
455	000456.png	-1.85243	0.13558775735615877	0	34
456	000457.png	-0.291296	0.42768651834071125	0	34
457	000458.png	-0.959985	0.2768813019817066	0	34
458	000459.png	2.19184	0.8995141647680959	0	34
459	000460.png	1.52918	0.8218863140517987	0	34
460	000461.png	-0.790956	0.31196345576637236	0	34
461	000462.png	0.167464	0.5417684883286946	0	34
462	000463.png	-3.48533	0.0297324	0	34
463	000464.png	0.674192	0.6624412908648383	0	34
464	000465.png	0.855537	0.7017272752592492	0	34
465	000466.png	1.03812	0.7384877005940127	0	34
466	000467.png	-0.47467	0.3835114950561511	0	34
467	000468.png	0.448768	0.6103462584315288	0	34
468	000469.png	0.76218	0.6818267771497969	0	34
469	000470.png	0.583841	0.641951	0	34
470	000471.png	2.34673	0.9126738638416411	0	34
471	000472.png	-0.116344	0.47094671871460275	0	34
472	000473.png	-0.563155	0.36281775561399743	0	34
473	000474.png	-1.48712	0.1843545855315101	1	34
474	000475.png	1.31489	0.7883302838818418	0	34
475	000476.png	2.77003	0.9410346524126211	0	34
476	000477.png	0.607466	0.6473625283387864	1	34
477	000478.png	2.50268	0.9243297057208708	1	34
478	000479.png	2.01666	0.8825354486731346	0	34
479	000480.png	1.36347	0.7963229234307969	0	34
480	000481.png	1.99117	0.8798665152048959	1	34
481	000482.png	2.84675	0.9451504068188794	0	34
482	000483.png	2.62067	0.9321802773626837	1	34
483	000484.png	-2.24153	0.0960825	1	34
484	000485.png	2.30126	0.9089809429295503	1	34
485	000486.png	2.22302	0.9022976537114501	0	34
486	000487.png	-4.48102	0.011195051743203326	1	34
487	000488.png	1.5866	0.8301365626524669	1	34
488	000489.png	1.73385	0.8499046869774746	0	34
489	000490.png	-0.258606	0.43570633773310413	0	34
490	000491.png	-0.651498	0.3426519743282472	0	34
491	000492.png	2.49214	0.9235889515632508	0	34
492	000493.png	1.20805	0.769953	1	34
493	000494.png	2.08204	0.8891456740746642	1	34
494	000495.png	3.10348	0.9570360285521042	0	34
495	000496.png	-1.53368	0.1774565798906626	0	34
496	000497.png	1.55755	0.8260017630974528	0	34
497	000498.png	-1.43209	0.1927731472856727	0	34
498	000499.png	1.07922	0.7463461096565841	0	34
499	000500.png	1.7149	0.8474705590268969	1	34
500	000501.png	2.15971	0.8965726534457543	1	34
501	000502.png	2.67869	0.9357572140025151	0	34
502	000503.png	2.48047	0.9227611117260963	0	34
503	000504.png	-1.59286	0.16898250034032725	0	34
504	000505.png	0.362382	0.5896168459454122	0	34
505	000506.png	0.740478	0.6771002770600546	0	34
506	000507.png	-3.71366	0.023807574250595584	0	34
507	000508.png	1.60321	0.8324669107896727	0	34
508	000509.png	1.77281	0.8548068458214262	0	34
509	000510.png	2.00311	0.8811228897406672	0	34
510	000511.png	-0.12247	0.4694207547138131	1	34
511	000512.png	1.32347	0.7897577910075821	1	34
512	000513.png	0.645394	0.6559717410015231	0	34
513	000514.png	-1.04539	0.26011141934000426	0	34
514	000515.png	-4.34561	0.0127977	0	34
515	000516.png	2.01656	0.8825253147133929	0	34
516	000517.png	0.670829	0.6616886674834431	0	34
517	000518.png	-1.07227	0.25497094653991936	0	34
518	000519.png	0.427897	0.6053712602636208	1	34
519	000520.png	-0.772661	0.31590372752743484	1	34
520	000521.png	1.60918	0.8332974888556172	1	34
521	000522.png	-0.177322	0.455785	1	34
522	000523.png	-1.23674	0.2250034479409557	0	34
523	000524.png	1.2099	0.7702813007219924	0	34
524	000525.png	-0.966265	0.27562556421363016	0	34
525	000526.png	1.01368	0.7337404083305001	0	34
526	000527.png	1.83141	0.8619297034001341	0	34
527	000528.png	-1.49957	0.18248980601073395	0	34
528	000529.png	1.78563	0.8563911479287739	0	34
529	000530.png	2.98731	0.9519973211779676	0	34
530	000531.png	-0.45544	0.3880681774959148	0	34
531	000532.png	1.21724	0.7715781440926924	1	34
532	000533.png	-0.0759939	0.4810106658299407	1	34
533	000534.png	-0.83748	0.30206572577280716	0	34
534	000535.png	1.13364	0.75651	1	34
535	000536.png	-2.25191	0.0951846	0	34
536	000537.png	-0.982043	0.27248664949660284	1	34
537	000538.png	1.70979	0.8468092442033686	0	34
538	000539.png	-0.0633821	0.48415977095193297	0	34
539	000540.png	2.71101	0.9376729492899227	0	34
540	000541.png	1.9815	0.8788406833695631	1	34
541	000542.png	2.17065	0.8975828671742644	0	34
542	000543.png	0.995702	0.7302127778350417	1	34
543	000544.png	-2.77566	0.0586537	0	34
544	000545.png	-1.04722	0.25975945639741393	0	34
545	000546.png	1.16094	0.7615028355488116	1	34
546	000547.png	-1.47489	0.18620018948765246	1	34
547	000548.png	-1.55236	0.17474557787673226	0	34
548	000549.png	-0.590489	0.35652271070709074	0	34
549	000550.png	-1.29946	0.21425538131193006	0	34
550	000551.png	2.22071	0.9020936087445472	1	34
551	000552.png	1.2407	0.7756856710887191	1	34
552	000553.png	1.66103	0.8403760512037646	0	34
553	000554.png	3.10238	0.9569910186532071	1	34
554	000555.png	3.21326	0.9613303848221271	1	34
555	000556.png	3.0779	0.9559718881478297	0	34
556	000557.png	-0.147993	0.4630691268814519	1	34
557	000558.png	2.18015	0.8984526523926251	1	34
558	000559.png	0.317526	0.5787212044367113	1	34
559	000560.png	1.53343	0.8225069109732552	1	34
560	000561.png	2.09155	0.8900789209751923	0	34
561	000562.png	1.85318	0.8645005060374036	1	34
562	000563.png	-1.98332	0.12096547033040748	0	34
563	000564.png	1.32562	0.7901154153252262	1	34
564	000565.png	2.09407	0.8903258451144815	1	34
565	000566.png	0.440181	0.6083022549233525	1	34
566	000567.png	2.26803	0.9061946766071146	1	34
567	000568.png	2.6192	0.9320869620305425	0	34
568	000569.png	-0.0910447	0.47725454340637385	0	34
569	000570.png	0.678384	0.6633778889805112	1	34
570	000571.png	-0.557375	0.3641549653409468	0	34
571	000572.png	-3.5374	0.028266622593144976	0	34
572	000573.png	-0.0400838	0.48998037953518014	0	34
573	000574.png	2.43574	0.9195126879945067	1	34
574	000575.png	-0.0184261	0.49539360771004187	1	34
575	000576.png	-1.63197	0.16356110344565994	0	34
576	000577.png	-3.34994	0.0338971	0	34
577	000578.png	0.810191	0.6921501350631857	0	34
578	000579.png	0.529439	0.6293521404702067	1	34
579	000580.png	-0.378779	0.4064215232224304	0	34
580	000581.png	-1.97513	0.12183944234169088	1	34
581	000582.png	0.734222	0.6757310887143209	1	34
582	000583.png	1.03658	0.7381891086899022	1	34
583	000584.png	-1.34323	0.20697897565519277	1	34
584	000585.png	3.01558	0.9532728112119966	1	34
585	000586.png	1.58172	0.8294473324097906	0	34
586	000587.png	1.9524	0.8757076960656314	1	34
587	000588.png	2.0092	0.8817598985953974	1	34
588	000589.png	1.13716	0.7571587402937755	1	34
589	000590.png	-0.58279	0.3582908637493127	1	34
590	000591.png	2.23893	0.9036913925165629	1	34
591	000592.png	0.965303	0.7241822975545781	1	34
592	000593.png	0.609508	0.6478285298369336	1	34
593	000594.png	1.72471	0.8487346865917467	1	34
594	000595.png	1.33427	0.7915459674415687	0	34
595	000596.png	-0.718239	0.3277808434781261	1	34
596	000597.png	1.66277	0.8406096883189268	0	34
597	000598.png	2.17739	0.8982011164745476	1	34
598	000599.png	1.28509	0.783315	0	34
599	000600.png	0.981554	0.7274163785519367	1	34
600	000601.png	0.50798	0.6243327196360882	0	34
601	000602.png	1.34322	0.7930189698174605	0	34
602	000603.png	-0.167173	0.45830388183333415	0	34
603	000604.png	-3.5059	0.0291448	0	34
604	000605.png	0.358295	0.588628	0	34
605	000606.png	1.88646	0.8683509054284948	0	34
606	000607.png	-2.37383	0.0851905	0	34
607	000608.png	2.37652	0.9150195692269082	0	34
608	000609.png	-2.25367	0.0950334	1	34
609	000610.png	0.812613	0.6926660920453721	1	34
610	000611.png	2.34127	0.9122377549266405	0	34
611	000612.png	-1.80414	0.14134846338131676	0	34
612	000613.png	2.42307	0.9185695992819255	0	34
613	000614.png	-1.38408	0.20035469665189787	0	34
614	000615.png	-1.06387	0.25656980064255086	0	34
615	000616.png	1.54403	0.8240498844749329	1	34
616	000617.png	-0.117063	0.4707676917584284	0	34
617	000618.png	-5.77982	0.00307977	0	34
618	000619.png	-0.87179	0.29488192890996745	0	34
619	000620.png	0.445204	0.6094983647080104	0	34
620	000621.png	-1.12374	0.24531746855272224	0	34
621	000622.png	1.36569	0.7966829724306757	0	34
622	000623.png	-1.16046	0.2385833218638765	0	34
623	000624.png	-0.445625	0.3904015257177541	0	34
624	000625.png	-0.670906	0.33829389356129747	0	34
625	000626.png	1.55556	0.8257156604894968	0	34
626	000627.png	2.05002	0.88595	0	34
627	000628.png	0.491442	0.6204461548294976	0	34
628	000629.png	-2.70594	0.0626239	0	34
629	000630.png	0.848487	0.7002495514151964	1	34
630	000631.png	-1.63343	0.16336130365920506	0	34
631	000632.png	-1.06931	0.2555346976209675	0	34
632	000633.png	-0.0951387	0.476233	1	34
633	000634.png	-0.435017	0.3929289521585588	0	34
634	000635.png	0.982	0.7275047839016655	1	34
635	000636.png	0.782709	0.6862636721080335	0	34
636	000637.png	1.61409	0.8339778891341845	1	34
637	000638.png	-4.22685	0.014388258229378727	0	34
638	000639.png	-1.81528	0.14000163531506327	0	34
639	000640.png	-0.790273	0.3121101157103319	0	34
640	000641.png	-0.469332	0.3847743813345119	0	34
641	000642.png	-0.411683	0.39850865398711627	0	34
642	000643.png	-0.694703	0.33298763622040495	0	34
643	000644.png	1.56595	0.8272057087246041	1	34
644	000645.png	-2.03842	0.11522752502726258	0	34
645	000646.png	-0.461726	0.3865763827007973	0	34
646	000647.png	3.34555	0.9659589396676309	0	34
647	000648.png	0.399677	0.5986099480226986	1	34
648	000649.png	-0.612507	0.3514875329188192	0	34
649	000650.png	-0.0499372	0.4875182872541579	0	34
650	000651.png	1.69342	0.8446738386674397	0	34
651	000652.png	-1.04524	0.26014025877393143	0	34
652	000653.png	1.43007	0.8069128233298792	0	34
653	000654.png	-4.63828	0.00958159	0	34
654	000655.png	3.10216	0.9569817541149841	1	34
655	000656.png	2.19037	0.8993810350624143	1	34

## Sheet: Figure 2b
	file	logit	Prob	Label	skin_tone
0	000001.png	-1.80104	0.1417244780427193	1	56
1	000002.png	-1.91993	0.1278690155848376	1	56
2	000003.png	-3.19988	0.0391702	1	56
3	000004.png	-3.07447	0.0441726	1	56
4	000005.png	-2.33119	0.0885727	1	12
5	000006.png	-2.56602	0.0713578	1	56
6	000007.png	-2.4179	0.0818175	1	56
7	000008.png	-2.88504	0.0528979	1	56
8	000009.png	-2.04231	0.1148318676431162	1	56
9	000010.png	-1.55153	0.1748648131480968	1	34
10	000011.png	-0.0638079	0.4840534264786333	1	56
11	000012.png	-3.72387	0.0235714	1	56
12	000013.png	-1.56434	0.1730253476774083	1	56
13	000014.png	1.0304	0.7369942297790093	1	56
14	000015.png	0.246411	0.5612930421361386	1	56
15	000016.png	-1.43383	0.1925019195206142	1	56
16	000017.png	1.27534	0.7816556534371906	1	56
17	000018.png	2.11547	0.892397	1	56
18	000019.png	-4.28838	0.0135413	1	56
19	000020.png	-3.41754	0.0317519	1	56
20	000021.png	-0.0884148	0.4779106870119607	1	56
21	000022.png	-2.2332	0.0968088	1	56
22	000023.png	-0.809588	0.3079782560249428	1	56
23	000024.png	-1.95748	0.12374	1	56
24	000025.png	-4.2978	0.0134161	1	56
25	000026.png	-2.77025	0.0589533	1	56
26	000027.png	-0.173716	0.4566799091350157	1	56
27	000028.png	-0.740719	0.322847	1	56
28	000029.png	-2.76926	0.0590082	1	56
29	000030.png	-1.55351	0.1745799517812016	1	56
30	000031.png	-2.93695	0.0503567	1	56
31	000032.png	-2.56618	0.0713468	1	56
32	000033.png	-2.72128	0.0617291	1	56
33	000034.png	-1.4466	0.1905256076499239	1	56
34	000035.png	-1.11404	0.2471184497465791	1	56
35	000036.png	-1.08739	0.2521097050295392	0	34
36	000037.png	0.660024	0.6592658571790133	1	12
37	000038.png	-2.51427	0.0748635	1	12
38	000039.png	-2.1288	0.1063289282962165	1	12
39	000040.png	-4.75906	0.00850082	1	12
40	000041.png	-1.60673	0.1670435386159525	1	12
41	000042.png	-0.805999	0.3087437432912546	0	12
42	000043.png	-0.629812	0.3475531939955574	1	12
43	000044.png	-0.452797	0.3886960534965719	1	12
44	000045.png	-0.70818	0.3300011292051942	1	12
45	000046.png	-0.641169	0.3449823978976466	0	12
46	000047.png	-2.43427	0.0805961	0	12
47	000048.png	-4.14524	0.0155927	0	12
48	000049.png	-2.78371	0.0582107	0	12
49	000050.png	-0.27885	0.4307358121316624	1	12
50	000051.png	-1.4266	0.1936289996807355	0	12
51	000052.png	-2.41754	0.0818453	1	12
52	000053.png	-3.29128	0.0358716	0	56
53	000054.png	-0.929503	0.283026	0	56
54	000055.png	-1.53007	0.1779840448936946	0	56
55	000056.png	-3.58381	0.0270194	0	56
56	000057.png	-2.61013	0.0684895	0	34
57	000058.png	-3.13654	0.0416248	0	56
58	000059.png	-2.95351	0.0495707	0	56
59	000060.png	-0.788345	0.3125242217183407	0	56
60	000061.png	-4.63509	0.00961193	0	56
61	000062.png	-4.05796	0.0169905	0	34
62	000063.png	-2.45424	0.0791288	0	56
63	000064.png	-3.90983	0.0196501	0	34
64	000065.png	-3.42798	0.0314324	1	56
65	000066.png	-2.09	0.1100729564455513	1	56
66	000067.png	-0.931962	0.2825267858132715	0	56
67	000068.png	-3.09032	0.0435085	1	56
68	000069.png	-2.76252	0.0593833	1	56
69	000070.png	-2.30543	0.0906745	0	34
70	000071.png	0.431284	0.6061803219187227	1	12
71	000072.png	-1.48291	0.1849878822965102	1	12
72	000073.png	-2.40341	0.0829134	1	12
73	000074.png	-0.329911	0.4182621711777362	1	12
74	000075.png	-3.54083	0.0281726	0	56
75	000076.png	-2.65938	0.0654135	0	56
76	000077.png	-2.56626	0.0713415	0	56
77	000078.png	-3.46907	0.0302052	0	56
78	000079.png	-1.126	0.2449001435320497	0	56
79	000080.png	-2.22947	0.0971355	0	56
80	000081.png	-1.35401	0.2052161835606404	0	34
81	000082.png	-2.9101	0.0516567	0	34
82	000083.png	-3.80813	0.0217079	0	56
83	000084.png	-4.05667	0.0170121	0	56
84	000085.png	-2.95076	0.0497008	1	56
85	000086.png	-0.299331	0.4257209806396768	1	56
86	000087.png	-0.834192	0.3027594916698446	0	56
87	000088.png	-4.12801	0.0158594	0	56
88	000089.png	-0.702423	0.3312753078657018	0	56
89	000090.png	-2.23713	0.0964656	0	56
90	000091.png	-2.18057	0.101509	0	56
91	000092.png	-3.59832	0.0266406	0	56
92	000093.png	-2.99676	0.0475725	0	56
93	000094.png	-0.538739	0.3684809241633931	0	56
94	000095.png	-2.94201	0.0501157	0	56
95	000096.png	-0.107257	0.4732114095423548	0	56
96	000097.png	-1.06202	0.2569229927654518	0	56
97	000098.png	-1.36875	0.2028221515065479	0	34
98	000099.png	-1.27892	0.2177348818471977	0	34
99	000100.png	-2.66119	0.0653026	0	34
100	000101.png	0.255273	0.5634738677386002	0	56
101	000102.png	-3.20819	0.0388588	0	56
102	000103.png	-4.42693	0.0118099	0	56
103	000104.png	-2.92334	0.0510117	0	56
104	000105.png	-3.16194	0.0406232	0	56
105	000106.png	-2.0217	0.1169428636080125	0	56
106	000107.png	-3.2232	0.0383019	0	56
107	000108.png	-1.79887	0.1419888820187674	0	56
108	000109.png	-3.49744	0.0293852	0	56
109	000110.png	-0.422034	0.3960302281651651	0	34
110	000111.png	-3.77949	0.0223246	0	56
111	000112.png	-2.39138	0.0838324	0	56
112	000113.png	-2.10766	0.1083540469709715	0	56
113	000114.png	-3.35916	0.0335965	0	56
114	000115.png	-3.07387	0.0441979	0	56
115	000116.png	-1.20638	0.2303423833869199	0	56
116	000117.png	0.0511576	0.5127866164159806	0	34
117	000118.png	-3.60819	0.0263858	0	56
118	000119.png	-1.64355	0.1619820852731178	0	56
119	000120.png	-4.37516	0.0124297	0	56
120	000121.png	-4.17422	0.0151541	0	56
121	000122.png	-2.82544	0.0559649	0	12
122	000123.png	-3.87113	0.0204096	0	12
123	000124.png	-3.71395	0.0238007	0	56
124	000125.png	-2.19028	0.1006267540109934	1	56
125	000126.png	-2.64713	0.066166	1	56
126	000127.png	-2.64372	0.0663772	0	56
127	000128.png	-1.19426	0.2324984569456654	0	56
128	000129.png	-1.4486	0.1902166902709443	0	56
129	000130.png	-3.2108	0.0387614	0	56
130	000131.png	-1.99212	0.1200322255020794	0	56
131	000132.png	-3.94258	0.0190289	0	56
132	000133.png	-2.71629	0.0620191	0	56
133	000134.png	-3.58944	0.0268718	0	56
134	000135.png	-2.20064	0.0996934	0	56
135	000136.png	-1.7747	0.1449582145851893	0	56
136	000137.png	-2.83006	0.0557215	0	56
137	000138.png	-0.65647	0.3415329149035358	0	56
138	000139.png	-3.20573	0.0389506	0	56
139	000140.png	-1.63496	0.1631515438423007	0	56
140	000141.png	-2.92971	0.0507043	0	56
141	000142.png	-0.399924	0.4013305258249524	0	56
142	000143.png	-1.11274	0.2473601470942574	0	56
143	000144.png	-0.813329	0.3071814878674097	0	56
144	000145.png	-3.20617	0.0389342	0	56
145	000146.png	-1.86524	0.1340933335555936	0	56
146	000147.png	-1.49788	0.1827413779658012	0	56
147	000148.png	-1.54086	0.1764101786803554	0	56
148	000149.png	-2.46414	0.0784106	0	56
149	000150.png	-2.33008	0.0886622	0	56
150	000151.png	-2.18217	0.101363	0	56
151	000152.png	-1.32242	0.2104157916899555	0	56
152	000153.png	-1.94549	0.1250462216084343	0	56
153	000154.png	-0.299941	0.4255719856202151	1	56
154	000155.png	-2.24716	0.095595	0	56
155	000156.png	-0.598824	0.3546128527717535	0	56
156	000157.png	-0.810338	0.3078184321945539	0	56
157	000158.png	-0.441673	0.3913422901213766	1	56
158	000159.png	-1.84361	0.1366254179706016	0	56
159	000160.png	-2.90425	0.0519441	0	56
160	000161.png	-1.64353	0.161986	0	56
161	000162.png	-0.999358	0.2690676418291542	1	56
162	000163.png	-0.597038	0.3550216649741184	0	56
163	000164.png	-3.22479	0.0382432	0	56
164	000165.png	-1.52431	0.1788277801568685	1	56
165	000166.png	-1.57031	0.1721728494076806	1	56
166	000167.png	-1.25368	0.2220629823651161	0	56
167	000168.png	-2.59216	0.0696446	0	56
168	000169.png	-0.472622	0.3839957249438239	1	56
169	000170.png	-0.530298	0.3704473882022032	0	56
170	000171.png	-0.577248	0.3595660521434933	0	56
171	000172.png	-0.738638	0.3233019727338337	0	56
172	000173.png	-0.752746	0.3202232848008127	1	56
173	000174.png	-0.847459	0.299966	0	56
174	000175.png	-2.88092	0.053105	0	56
175	000176.png	-1.06346	0.2566493241516569	0	56
176	000177.png	-3.82174	0.0214208	0	56
177	000178.png	-2.09124	0.109951	0	56
178	000179.png	-2.27393	0.0933055	0	56
179	000180.png	-1.9423	0.1253956344036313	0	56
180	000181.png	-2.91314	0.0515078	0	56
181	000182.png	-1.85217	0.1356188335790325	0	56
182	000183.png	-1.68576	0.156334	0	56
183	000184.png	-2.85174	0.0545917	0	34
184	000185.png	-3.62019	0.0260793	0	56
185	000186.png	-0.404915	0.4001321393134402	0	56
186	000187.png	-0.691325	0.3337383037543276	0	56
187	000188.png	-2.36967	0.0855148	0	34
188	000189.png	-2.34139	0.0877527	0	34
189	000190.png	-3.23543	0.037854	0	56
190	000191.png	-1.40716	0.1966820206204104	0	56
191	000192.png	-2.42494	0.0812908	0	56
192	000193.png	1.55988	0.8263359304194111	0	56
193	000194.png	-2.89082	0.0526093	0	34
194	000195.png	-0.725221	0.3262443649827232	0	56
195	000196.png	-1.66872	0.1585945279869518	0	56
196	000197.png	-1.15879	0.2388870026302005	0	56
197	000198.png	-3.04269	0.0455341	0	56
198	000199.png	0.299448	0.5743075516766493	0	56
199	000200.png	-2.62689	0.0674279	0	56
200	000201.png	-3.13056	0.0418641	0	56
201	000202.png	-2.8088	0.0568505	0	56
202	000203.png	-3.15496	0.0408964	0	56
203	000204.png	-0.322922	0.4199638525109433	0	56
204	000205.png	-3.09099	0.0434805	0	56
205	000206.png	-5.11707	0.00595785	0	56
206	000207.png	-2.53326	0.0735594	0	56
207	000208.png	-4.01352	0.0177489	0	56
208	000209.png	-2.97854	0.0484049	0	56
209	000210.png	-0.23904	0.4405228267873787	0	56
210	000211.png	-3.86645	0.0205033	0	56
211	000212.png	-1.94976	0.1245793784347611	0	56
212	000213.png	-2.76586	0.0591974	0	56
213	000214.png	-3.18233	0.0398363	0	56
214	000215.png	-1.43184	0.1928117720709386	0	56
215	000216.png	-2.65153	0.0658945	0	56
216	000217.png	-1.31731	0.211266	0	56
217	000218.png	-1.22433	0.2271751904178392	0	56
218	000219.png	-3.16599	0.0404658	0	56
219	000220.png	-2.59702	0.0693306	0	56
220	000221.png	-2.58703	0.069978	0	56
221	000222.png	-2.62559	0.0675097	0	34
222	000223.png	-1.35339	0.2053171323155099	0	56
223	000224.png	-4.48335	0.0111694	0	34
224	000225.png	-2.77802	0.0585237	0	56
225	000226.png	-1.88294	0.1320512781276318	0	56
226	000227.png	-3.17936	0.0399497	0	56
227	000228.png	-2.91214	0.0515567	0	56
228	000229.png	-1.36942	0.2027138124513581	0	56
229	000230.png	-0.694334	0.3330697338527666	0	56
230	000231.png	-1.60694	0.1670134689478891	0	56
231	000232.png	-3.55692	0.0277354	0	56
232	000233.png	-1.08162	0.2532003622529691	0	56
233	000234.png	-1.19558	0.232262	0	56
234	000235.png	-3.02777	0.0461868	0	56
235	000236.png	0.28167	0.569956	0	56
236	000237.png	-1.69893	0.1546051395305021	0	56
237	000238.png	-1.67479	0.1577860816855913	0	56
238	000239.png	-2.71857	0.0618867	0	56
239	000240.png	-2.10599	0.1085159931606575	0	56
240	000241.png	-0.400164	0.4012730503688019	0	56
241	000242.png	-3.10456	0.0429194	0	56
242	000243.png	-3.67311	0.0247683	0	34
243	000244.png	-1.20508	0.2305726554148602	1	12
244	000245.png	-2.81988	0.0562593	0	56
245	000246.png	-1.20594	0.2304202079535628	0	56
246	000247.png	-2.76808	0.0590739	0	56
247	000248.png	-4.58982	0.0100526	0	56
248	000249.png	-2.38063	0.0846614	0	56
249	000250.png	-0.59445	0.3556143617638023	0	56
250	000251.png	-1.86782	0.133794	0	56
251	000252.png	-2.33284	0.0884392	0	12
252	000253.png	-2.28244	0.0925878	0	12
253	000254.png	-1.59074	0.16928	0	12
254	000255.png	-0.833106	0.3029887653299544	0	12
255	000256.png	-2.5265	0.0740213	0	12
256	000257.png	-2.33	0.0886686	0	12
257	000258.png	-3.46386	0.0303583	0	12
258	000259.png	-3.89102	0.0200157	0	12
259	000260.png	-4.1498	0.0155229	0	12
260	000261.png	-2.2439	0.095877	1	12
261	000262.png	-0.494634	0.3788024681984035	1	12
262	000263.png	-1.56726	0.1726068196702943	1	12
263	000264.png	-3.11394	0.0425359	0	12
264	000265.png	-4.59747	0.00997677	0	12
265	000266.png	-2.63045	0.0672041	0	12
266	000267.png	-2.26099	0.0944057	0	12
267	000268.png	-2.78932	0.0579042	0	12
268	000269.png	-1.38989	0.1994257631482902	0	12
269	000270.png	-4.06769	0.0168288	0	12
270	000271.png	-4.91221	0.00730249	0	12
271	000272.png	-3.25942	0.0369897	0	12
272	000273.png	-2.32288	0.0892455	0	12
273	000274.png	-3.18929	0.0395707	0	12
274	000275.png	-3.87248	0.0203827	0	12
275	000276.png	-3.22335	0.0382964	0	12
276	000277.png	-3.75061	0.0229636	0	12
277	000278.png	-0.0603815	0.4849092101655375	0	12
278	000279.png	-3.10008	0.0431041	0	12
279	000280.png	-2.40915	0.0824773	0	12
280	000281.png	-3.54448	0.0280729	0	12
281	000282.png	-1.94861	0.124705	0	12
282	000283.png	-2.89911	0.0521974	0	12
283	000284.png	-0.610826	0.3518707412836543	0	12
284	000285.png	-3.85857	0.0206621	0	12
285	000286.png	-3.7614	0.0227228	0	12
286	000287.png	-1.32911	0.2093071086138471	0	12
287	000288.png	-1.57073	0.1721130159630763	0	12
288	000289.png	-0.797454	0.3105703069755482	1	12
289	000290.png	0.478567	0.6174093873534829	1	12
290	000291.png	-1.58245	0.1704485415452369	1	12
291	000292.png	-1.00988	0.2670027161108774	1	12
292	000293.png	-1.94483	0.1251181695471861	1	12
293	000294.png	0.361108	0.589309	1	12
294	000295.png	-1.05516	0.2582361015251405	1	12
295	000296.png	0.125043	0.5312199787580244	1	12
296	000297.png	-3.46155	0.0304262	1	12
297	000298.png	-1.4706	0.1868521571894278	1	12
298	000299.png	-0.829688	0.3037109540798461	1	12
299	000300.png	-1.05045	0.2591391160482604	1	12
300	000301.png	-1.02227	0.2645848022491815	1	12
301	000302.png	-2.18552	0.1010585558730619	1	12
302	000303.png	-1.05072	0.2590875331736072	0	12
303	000304.png	-2.13315	0.1059159063556096	0	12
304	000305.png	-2.63301	0.0670439	0	12
305	000306.png	-2.0645	0.112595	0	12
306	000307.png	-4.41165	0.0119897	0	12
307	000308.png	-3.34252	0.0341411	0	12
308	000309.png	-0.649373	0.3431308857027718	0	12
309	000310.png	-3.15094	0.0410544	0	12
310	000311.png	-1.01576	0.2658542738979785	0	12
311	000312.png	-1.77767	0.1445916227430613	0	12
312	000313.png	-3.09375	0.043366	0	12
313	000314.png	-1.7922	0.1428037378885927	0	12
314	000315.png	-1.8665	0.133947	0	12
315	000316.png	-1.4965	0.182948	0	12
316	000317.png	-2.94854	0.0498053	0	12
317	000318.png	-0.749711	0.3208843716558898	0	12
318	000319.png	0.162808	0.5406124176016842	0	12
319	000320.png	-1.50755	0.181302	0	12
320	000321.png	-2.53277	0.0735927	0	12
321	000322.png	-2.43875	0.080265	0	12
322	000323.png	-0.978473	0.2731948300239399	0	12
323	000324.png	-2.33093	0.0885939	0	12
324	000325.png	-2.14736	0.1045786397054766	0	12
325	000326.png	-3.45568	0.0306	0	12
326	000327.png	-1.47292	0.1864987689051956	0	12
327	000328.png	0.529695	0.6294119250759251	0	12
328	000329.png	-1.04457	0.2602696602328899	0	12
329	000330.png	-1.42221	0.1943147093088861	0	12
330	000331.png	-1.23067	0.2260639147612589	0	12
331	000332.png	-2.49657	0.0760989	0	12
332	000333.png	-3.10799	0.0427788	0	34
333	000334.png	-2.29458	0.0915732	0	12
334	000335.png	-2.09098	0.1099761416505432	0	12
335	000336.png	-0.434869	0.3929643195996199	0	12
336	000337.png	-2.85544	0.0544009	0	12
337	000338.png	-3.06715	0.0444829	0	12
338	000339.png	-0.785619	0.3131100982412186	0	12
339	000340.png	0.473566	0.6162274035244165	0	12
340	000341.png	-2.78974	0.0578809	0	12
341	000342.png	0.0116675	0.5029168384809665	0	12
342	000343.png	-2.03107	0.1159790504140949	0	12
343	000344.png	-2.98711	0.0480114	0	12
344	000345.png	-0.669981	0.3385010945992879	0	12
345	000346.png	-3.70613	0.0239831	0	12
346	000347.png	-2.4973	0.076048	0	12
347	000348.png	-4.17996	0.0150687	0	12
348	000349.png	-3.15046	0.0410731	0	12
349	000350.png	-2.8977	0.0522674	0	12
350	000351.png	-3.15897	0.0407392	0	12
351	000352.png	-0.292625	0.4273613648352262	0	12
352	000353.png	-1.28328	0.2169930578831135	0	12
353	000354.png	-1.17232	0.2364354144481597	0	12
354	000355.png	-1.52488	0.1787437157693065	0	12
355	000356.png	0.244717	0.5608757397449272	0	12
356	000357.png	-0.815974	0.3066189615710484	0	12
357	000358.png	-1.48914	0.1840514474187171	0	12
358	000359.png	-0.407052	0.3996191467807433	1	12
359	000360.png	-1.54915	0.1752093627711566	0	12
360	000361.png	-2.69789	0.0630982	0	12
361	000362.png	0.842916	0.6990789810635939	0	34
362	000363.png	0.512456	0.6253821392003995	0	34
363	000364.png	1.8195	0.8605062739267061	1	12
364	000365.png	-3.59049	0.0268444	0	12
365	000366.png	-1.95794	0.1236900324868525	0	12
366	000367.png	0.476264	0.6168651798753914	1	12
367	000368.png	-2.12033	0.1071367865369147	1	12
368	000369.png	-2.36495	0.0858846	1	12
369	000370.png	-3.27342	0.0364942	0	12
370	000371.png	-2.01227	0.117921	0	12
371	000372.png	-1.27108	0.2190728553107058	0	12
372	000373.png	-3.21582	0.0385748	0	12
373	000374.png	-2.64694	0.0661779	0	12
374	000375.png	-2.28072	0.0927324	0	12
375	000376.png	-2.69543	0.0632437	0	12
376	000377.png	-2.63721	0.0667819	0	12
377	000378.png	-2.68932	0.0636062	0	12
378	000379.png	-2.96999	0.0488	0	12
379	000380.png	0.0402059	0.5100501341291329	0	12
380	000381.png	-3.5757	0.0272334	0	12
381	000382.png	-3.08585	0.0436946	0	34
382	000383.png	-2.37443	0.0851437	0	12
383	000384.png	-0.843424	0.3008140730859895	0	12
384	000385.png	-0.510653	0.3750404970374842	0	12
385	000386.png	-0.726438	0.3259768075965598	1	12
386	000387.png	-4.10371	0.0162431	1	12
387	000388.png	-2.20041	0.0997133	1	12
388	000389.png	-2.05227	0.1138235304137986	0	12
389	000390.png	-3.41236	0.0319113	0	12
390	000391.png	-1.19965	0.2315378372324129	0	12
391	000392.png	0.171891	0.5428673286864735	0	12
392	000393.png	0.0748713	0.5187090826968898	0	12
393	000394.png	-0.770594	0.3163507290952274	0	34
394	000395.png	-1.50839	0.1811774720367368	0	12
395	000396.png	-1.6818	0.1568577697783564	0	12
396	000397.png	-3.09787	0.0431952	1	12
397	000398.png	-0.641883	0.3448209244695548	0	12
398	000399.png	-1.38033	0.200957	0	12
399	000400.png	-2.73669	0.0608426	0	12
400	000401.png	-1.66332	0.159316	0	12
401	000402.png	-1.55843	0.173873	0	12
402	000403.png	-2.86785	0.0537658	0	12
403	000404.png	-1.84213	0.1367993148706945	0	12
404	000405.png	-1.06833	0.2557210418545179	1	12
405	000406.png	-0.401173	0.4010306264957662	1	12
406	000407.png	-1.17561	0.2358425649148771	1	12
407	000408.png	-2.6011	0.0690676	1	12
408	000409.png	0.587628	0.6428207975696776	1	12
409	000410.png	0.272952	0.567818	1	12
410	000411.png	-2.76077	0.059481	0	12
411	000412.png	-3.36215	0.0334995	0	12
412	000413.png	-0.903611	0.2883089515835861	0	12
413	000414.png	-3.00921	0.0470115	0	12
414	000415.png	-4.23861	0.0142225	0	12
415	000416.png	-1.21048	0.2296156087898825	0	12
416	000417.png	-1.09868	0.2499868536873791	0	12
417	000418.png	0.244103	0.560725	0	12
418	000419.png	-0.273473	0.4320546647868464	0	12
419	000420.png	-0.811804	0.3075062590209014	0	12
420	000421.png	-2.40018	0.0831587	0	12
421	000422.png	-2.35216	0.0868946	0	12
422	000423.png	-2.0015	0.1190457330125591	0	12
423	000424.png	-1.19464	0.2324297127522414	0	12
424	000425.png	-0.155941	0.4610935138531579	0	12
425	000426.png	-3.9354	0.0191634	0	12
426	000427.png	-1.40786	0.1965710693053066	0	12
427	000428.png	-0.772347	0.3159716533608257	0	12
428	000429.png	-1.81851	0.139613	0	12
429	000430.png	-0.473949	0.3836820409258547	0	12
430	000431.png	-0.154292	0.4615032549893489	0	12
431	000432.png	-1.15937	0.238781	0	12
432	000433.png	-1.5218	0.1791968350545326	0	12
433	000434.png	-1.15336	0.2398759423700167	0	12
434	000435.png	-1.87625	0.132821	0	12
435	000436.png	-2.47064	0.0779425	0	12
436	000437.png	-1.75407	0.1475347765079176	0	12
437	000438.png	-2.01878	0.117245	0	12
438	000439.png	0.727995	0.6743651957271735	0	12
439	000440.png	-1.797	0.1422162757166816	1	12
440	000441.png	-2.67504	0.0644624	0	34
441	000442.png	-3.54935	0.0279402	0	34
442	000443.png	-1.26084	0.2208286378726933	1	34
443	000444.png	-0.979572	0.2729767523292192	0	34
444	000445.png	-2.13628	0.10562	0	34
445	000446.png	-3.40739	0.0320652	0	34
446	000447.png	-1.1514	0.2402336832948734	0	34
447	000448.png	-3.84721	0.0208934	0	34
448	000449.png	-2.29165	0.0918167	0	34
449	000450.png	-2.72993	0.0612302	0	34
450	000451.png	-3.65643	0.0251744	1	34
451	000452.png	-2.46112	0.0786293	0	34
452	000453.png	-3.0173	0.0466506	0	34
453	000454.png	-4.57108	0.0102408	0	34
454	000455.png	-2.74749	0.0602287	0	34
455	000456.png	-2.81062	0.0567528	0	34
456	000457.png	-2.73076	0.0611823	0	34
457	000458.png	-1.57028	0.1721770461816364	0	34
458	000459.png	-0.513331	0.3744130852442447	0	34
459	000460.png	-3.35238	0.0338174	0	34
460	000461.png	-3.60305	0.0265181	0	34
461	000462.png	-0.214037	0.4466942121214506	0	34
462	000463.png	-1.96867	0.122532	0	34
463	000464.png	-4.56886	0.0102634	0	34
464	000465.png	-2.27352	0.0933401	0	34
465	000466.png	-3.03604	0.0458241	0	34
466	000467.png	-2.00671	0.1185001081240704	0	34
467	000468.png	-0.117552	0.470646	0	34
468	000469.png	-0.782191	0.3138478080615831	0	34
469	000470.png	-1.60127	0.1678037790404194	0	34
470	000471.png	-0.564174	0.3625822424073182	0	34
471	000472.png	-3.40432	0.0321608	0	34
472	000473.png	-2.27568	0.0931574	0	34
473	000474.png	-0.48083	0.3820562472385017	1	34
474	000475.png	-1.65186	0.1608580135103587	0	34
475	000476.png	-0.958693	0.2771400204837959	0	34
476	000477.png	-2.02175	0.1169386042723585	1	34
477	000478.png	-1.1441	0.2415689465941907	1	34
478	000479.png	0.88321	0.7074870077664697	0	34
479	000480.png	-2.82497	0.0559897	0	34
480	000481.png	-1.50164	0.1821815006675679	1	34
481	000482.png	-1.30807	0.2128101512477507	0	34
482	000483.png	-2.63719	0.0667829	1	34
483	000484.png	-1.35891	0.2044178289122849	1	34
484	000485.png	0.376075	0.5929259777528536	1	34
485	000486.png	-2.2959	0.0914632	0	34
486	000487.png	-2.59406	0.0695219	1	34
487	000488.png	-1.9571	0.123781	1	34
488	000489.png	-2.22384	0.09763	0	34
489	000490.png	-4.2399	0.0142044	0	34
490	000491.png	-2.38782	0.0841063	0	34
491	000492.png	-2.8222	0.0561362	0	34
492	000493.png	-3.10058	0.0430833	1	34
493	000494.png	1.42256	0.8057395755725408	1	34
494	000495.png	-2.35972	0.0862965	0	34
495	000496.png	-3.10811	0.0427739	0	34
496	000497.png	-3.21325	0.0386702	0	34
497	000498.png	-2.23854	0.0963423	0	34
498	000499.png	-3.25279	0.0372267	0	34
499	000500.png	-2.59739	0.0693067	1	34
500	000501.png	-0.461065	0.3867333140539092	1	34
501	000502.png	-2.10017	0.1090805177254688	0	34
502	000503.png	-2.48276	0.0770754	0	34
503	000504.png	-2.95804	0.0493579	0	34
504	000505.png	-2.5175	0.0746404	0	34
505	000506.png	-0.802739	0.3094398691774661	0	34
506	000507.png	-0.450279	0.3892944906447078	0	34
507	000508.png	-2.95121	0.0496791	0	34
508	000509.png	-1.16592	0.2375929276816794	0	34
509	000510.png	-3.22902	0.0380881	0	34
510	000511.png	-0.332587	0.4176113929932981	1	34
511	000512.png	1.65423	0.8394614295794095	1	34
512	000513.png	-2.35607	0.0865843	0	34
513	000514.png	-3.23005	0.0380503	0	34
514	000515.png	-0.569855	0.3612701655587692	0	34
515	000516.png	-2.88229	0.0530359	0	34
516	000517.png	-2.94551	0.049949	0	34
517	000518.png	-2.06046	0.113	0	34
518	000519.png	-1.02901	0.2632765095043705	1	34
519	000520.png	-0.418537	0.3968668455137018	1	34
520	000521.png	-0.308505	0.4234798173053855	1	34
521	000522.png	-0.535885	0.369145	1	34
522	000523.png	-2.25233	0.095149	0	34
523	000524.png	-3.55413	0.0278108	0	34
524	000525.png	-1.21523	0.2287761109026889	0	34
525	000526.png	-1.86471	0.1341552040209281	0	34
526	000527.png	-2.53112	0.0737049	0	34
527	000528.png	0.0536372	0.5134060961149861	0	34
528	000529.png	-3.659	0.0251115	0	34
529	000530.png	-0.730274	0.3251345327458642	0	34
530	000531.png	-2.39162	0.083814	0	34
531	000532.png	-1.20783	0.2300852199845371	1	34
532	000533.png	-1.36798	0.2029458441200571	1	34
533	000534.png	-1.49813	0.1827046699172264	0	34
534	000535.png	-0.503695	0.3766727771661727	1	34
535	000536.png	-2.96342	0.0491061	0	34
536	000537.png	-1.58219	0.170485	1	34
537	000538.png	-1.10044	0.2496571210218834	0	34
538	000539.png	-1.97861	0.1214669211950032	0	34
539	000540.png	-4.09559	0.0163734	0	34
540	000541.png	-1.16112	0.2384643440775615	1	34
541	000542.png	-2.00323	0.1188638501109328	0	34
542	000543.png	-1.90813	0.1291909161796322	1	34
543	000544.png	-3.7283	0.0234695	0	34
544	000545.png	-1.73469	0.1499889245396339	0	34
545	000546.png	-3.45236	0.0306985	1	34
546	000547.png	-3.53359	0.0283716	1	34
547	000548.png	-3.10864	0.0427523	0	34
548	000549.png	-2.12129	0.1070449555508727	0	34
549	000550.png	0.189333	0.5471922755908373	0	34
550	000551.png	-1.27608	0.2182178242274134	1	34
551	000552.png	-0.746706	0.321539	1	34
552	000553.png	-3.12426	0.0421176	0	34
553	000554.png	-1.5381	0.1768111448523841	1	34
554	000555.png	-0.340479	0.4156931302106835	1	34
555	000556.png	-1.28989	0.2158711792878891	0	34
556	000557.png	-2.18145	0.1014282943215806	1	34
557	000558.png	-0.435408	0.3928357723268093	1	34
558	000559.png	-3.81911	0.0214759	1	34
559	000560.png	-2.92058	0.0511454	1	34
560	000561.png	-1.06908	0.2555788087994891	0	34
561	000562.png	-1.91525	0.1283925164339941	1	34
562	000563.png	-0.180341	0.4550364926816931	0	34
563	000564.png	-1.86467	0.1341597736175538	1	34
564	000565.png	-1.09937	0.2498588045696884	1	34
565	000566.png	-2.47	0.0779885	1	34
566	000567.png	-0.650192	0.3429462937013603	1	34
567	000568.png	-1.23307	0.225645	0	34
568	000569.png	-2.6165	0.0680841	0	34
569	000570.png	-0.547468	0.3664521054273563	1	34
570	000571.png	-1.54148	0.1763199083364181	0	34
571	000572.png	-3.25668	0.0370876	0	34
572	000573.png	-1.53882	0.1767074977544971	0	34
573	000574.png	-1.41448	0.1955279400321482	1	34
574	000575.png	-0.934766	0.2819588952225285	1	34
575	000576.png	-4.83122	0.00791367	0	34
576	000577.png	-1.17345	0.2362311092067066	0	34
577	000578.png	-1.89542	0.1306273176414158	0	34
578	000579.png	-1.62202	0.1649266884583896	1	34
579	000580.png	-1.12166	0.2457030375612677	0	34
580	000581.png	-1.40679	0.1967414890408758	1	34
581	000582.png	-1.52871	0.1781830291531604	1	34
582	000583.png	0.795282	0.6889643146983417	1	34
583	000584.png	-1.72443	0.1513015582204291	1	34
584	000585.png	0.420237	0.6035399616302661	1	34
585	000586.png	-3.03468	0.0458836	0	34
586	000587.png	-1.9484	0.1247275730953586	1	34
587	000588.png	0.273451	0.5679399528399791	1	34
588	000589.png	0.072096	0.5180161944588297	1	34
589	000590.png	0.958779	0.7228773649889728	1	34
590	000591.png	-0.450739	0.3891851270317952	1	34
591	000592.png	-2.14939	0.1043879063834267	1	34
592	000593.png	-2.6566	0.0655837	1	34
593	000594.png	-2.0222	0.1168919327431869	1	34
594	000595.png	-3.30935	0.035252	0	34
595	000596.png	-0.0679237	0.4830255981952979	1	34
596	000597.png	-2.15022	0.1043110977012571	0	34
597	000598.png	-3.46947	0.0301934	1	34
598	000599.png	-2.98186	0.0482522	0	34
599	000600.png	-2.22602	0.097438	1	34
600	000601.png	-2.95968	0.0492808	0	34
601	000602.png	-1.20902	0.2298749575895775	0	34
602	000603.png	-2.40848	0.0825281	0	34
603	000604.png	-1.64423	0.1618901444076978	0	34
604	000605.png	-2.38728	0.0841475	0	34
605	000606.png	-2.50449	0.0755443	0	34
606	000607.png	-1.20254	0.2310229668676749	0	34
607	000608.png	-1.74441	0.1487532360673529	0	34
608	000609.png	-1.27546	0.218323	1	34
609	000610.png	-1.42721	0.1935338493965501	1	34
610	000611.png	-2.09645	0.1094420306180855	0	34
611	000612.png	-2.55804	0.0718879	0	34
612	000613.png	-3.30107	0.0355344	0	34
613	000614.png	-3.24762	0.0374123	0	34
614	000615.png	-2.06337	0.1127083973466722	0	34
615	000616.png	-1.19395	0.2325537263210556	1	34
616	000617.png	-1.09433	0.2508039316028908	0	34
617	000618.png	-4.22031	0.0144813	0	34
618	000619.png	-3.06663	0.0445051	0	34
619	000620.png	-4.42563	0.0118251	0	34
620	000621.png	-3.75502	0.022865	0	34
621	000622.png	-1.26918	0.2193978488618143	0	34
622	000623.png	-2.4056	0.0827469	0	34
623	000624.png	-2.04557	0.1145005911220202	0	34
624	000625.png	-1.90319	0.1297473956147261	0	34
625	000626.png	-1.88079	0.1322981320467421	0	34
626	000627.png	0.00881528	0.5022038050706642	0	34
627	000628.png	0.966433	0.7244079104412405	0	34
628	000629.png	-2.41174	0.0822821	0	34
629	000630.png	-0.390254	0.4036561447152164	1	34
630	000631.png	-3.31048	0.0352135	0	34
631	000632.png	-2.12206	0.1069714131032429	0	34
632	000633.png	-4.01524	0.017719	1	34
633	000634.png	-3.11865	0.0423444	0	34
634	000635.png	-3.379	0.0329582	1	34
635	000636.png	-3.21582	0.0385745	0	34
636	000637.png	-0.60802	0.3525111155853564	1	34
637	000638.png	-1.0751	0.2544350366444423	0	34
638	000639.png	-2.62166	0.0677574	0	34
639	000640.png	-2.82936	0.0557581	0	34
640	000641.png	-0.137852	0.4655914020201476	0	34
641	000642.png	-2.34741	0.0872716	0	34
642	000643.png	-1.382	0.2006875863764853	0	34
643	000644.png	1.19216	0.7671274984908762	1	34
644	000645.png	-2.08723	0.1103441871918065	0	34
645	000646.png	-1.11149	0.2475939860473689	0	34
646	000647.png	-0.953677	0.2781459374507473	0	34
647	000648.png	0.61608	0.6493264241625024	1	34
648	000649.png	-3.87749	0.0202829	0	34
649	000650.png	-0.450013	0.3893576157224216	0	34
650	000651.png	-2.2341	0.0967301	0	34
651	000652.png	-1.47799	0.1857317820905484	0	34
652	000653.png	-1.13633	0.2429953391926878	0	34
653	000654.png	-0.740722	0.3228462562284557	0	34
654	000655.png	-1.13822	0.2426477897810879	1	34
655	000656.png	0.79233	0.6883312983096536	1	34

## Sheet: Figure 2c
	Model	Threshold Side	Threshold	Seed	Val ACC	Val AUC	Val Precision	Val Recall	Setup
0	LR	low	0.1	0	0.858679	0.93271	0.792405	0.96904	Pseudo Low Label
0	LR	low	0.2	0	0.878648	0.930916	0.82973	0.950464	Pseudo Low Label
0	LR	low	0.3	0	0.88172	0.928283	0.851429	0.922601	Pseudo Low Label
0	LR	low	0.4	0	0.87404	0.930208	0.861862	0.888545	Pseudo Low Label
0	LR	low	0.5	0	0.878648	0.932634	0.86747	0.891641	Pseudo Low Label
0	LR	low	0.6	0	0.855607	0.927594	0.882943	0.817337	Pseudo Low Label
0	LR	low	0.7	0	0.83871	0.918599	0.873288	0.789474	Pseudo Low Label
0	LR	low	0.8	0	0.791091	0.843153	0.766382	0.832817	Pseudo Low Label
0	LR	low	0.9	0	0.612903	0.827975	0.566604	0.934985	Pseudo Low Label
0	LR	low	1	0	0.486943	0.574436	0.491473	0.981424	Pseudo Low Label
0	LR	low	0.1	1	0.849462	0.932681	0.775061	0.981424	Pseudo Low Label
0	LR	low	0.2	1	0.878648	0.933625	0.819372	0.96904	Pseudo Low Label
0	LR	low	0.3	1	0.880184	0.928906	0.841226	0.934985	Pseudo Low Label
0	LR	low	0.4	1	0.88172	0.925763	0.853448	0.919505	Pseudo Low Label
0	LR	low	0.5	1	0.870968	0.932313	0.858859	0.885449	Pseudo Low Label
0	LR	low	0.6	1	0.849462	0.92597	0.857143	0.835913	Pseudo Low Label
0	LR	low	0.7	1	0.843318	0.9152	0.853035	0.826625	Pseudo Low Label
0	LR	low	0.8	1	0.71275	0.808852	0.667488	0.839009	Pseudo Low Label
0	LR	low	0.9	1	0.528418	0.737795	0.512987	0.978328	Pseudo Low Label
0	LR	low	1	1	0.499232	0.314874	0.497638	0.978328	Pseudo Low Label
0	LR	low	0.1	2	0.843318	0.937278	0.763723	0.990712	Pseudo Low Label
0	LR	low	0.2	2	0.860215	0.936004	0.794416	0.96904	Pseudo Low Label
0	LR	low	0.3	2	0.880184	0.935494	0.828418	0.956656	Pseudo Low Label
0	LR	low	0.4	2	0.878648	0.934343	0.837017	0.93808	Pseudo Low Label
0	LR	low	0.5	2	0.877112	0.930237	0.836565	0.934985	Pseudo Low Label
0	LR	low	0.6	2	0.864823	0.919363	0.818428	0.934985	Pseudo Low Label
0	LR	low	0.7	2	0.752688	0.836517	0.6875	0.919505	Pseudo Low Label
0	LR	low	0.8	2	0.563748	0.808455	0.533333	0.965944	Pseudo Low Label
0	LR	low	0.9	2	0.539171	0.70928	0.518699	0.987616	Pseudo Low Label
0	LR	low	1	2	0.485407	0.343408	0.490566	0.965944	Pseudo Low Label
0	LR	low	0.1	3	0.829493	0.935655	0.746512	0.993808	Pseudo Low Label
0	LR	low	0.2	3	0.852535	0.934513	0.780247	0.978328	Pseudo Low Label
0	LR	low	0.3	3	0.869432	0.933984	0.806701	0.96904	Pseudo Low Label
0	LR	low	0.4	3	0.866359	0.928642	0.805699	0.962848	Pseudo Low Label
0	LR	low	0.5	3	0.875576	0.92715	0.827027	0.947368	Pseudo Low Label
0	LR	low	0.6	3	0.867896	0.92514	0.824658	0.931889	Pseudo Low Label
0	LR	low	0.7	3	0.801843	0.888866	0.730952	0.950464	Pseudo Low Label
0	LR	low	0.8	3	0.493088	0.614664	0.494058	0.900929	Pseudo Low Label
0	LR	low	0.9	3	0.447005	0.334261	0.467372	0.820433	Pseudo Low Label
0	LR	low	1	3	0.454685	0.230622	0.473244	0.876161	Pseudo Low Label
0	LR	low	0.1	4	0.801843	0.925999	0.715556	0.996904	Pseudo Low Label
0	LR	low	0.2	4	0.718894	0.807285	0.644033	0.96904	Pseudo Low Label
0	LR	low	0.3	4	0.678955	0.644359	0.617284	0.928793	Pseudo Low Label
0	LR	low	0.4	4	0.666667	0.629163	0.609959	0.910217	Pseudo Low Label
0	LR	low	0.5	4	0.732719	0.796761	0.660215	0.950464	Pseudo Low Label
0	LR	low	0.6	4	0.662058	0.632032	0.608421	0.894737	Pseudo Low Label
0	LR	low	0.7	4	0.6298	0.625868	0.582	0.900929	Pseudo Low Label
0	LR	low	0.8	4	0.486943	0.473892	0.491143	0.944272	Pseudo Low Label
0	LR	low	0.9	4	0.47619	0.493789	0.485849	0.956656	Pseudo Low Label
0	LR	low	1	4	0.483871	0.208818	0.489891	0.975232	Pseudo Low Label
0	LR	low	0.1	0	0.434716	0.445981	0.0212766	0.00309598	Pseudo High Label
0	LR	low	0.2	0	0.425499	0.480735	0.0677966	0.0123839	Pseudo High Label
0	LR	low	0.3	0	0.443932	0.509194	0.217391	0.0464396	Pseudo High Label
0	LR	low	0.4	0	0.542243	0.632419	0.57764	0.287926	Pseudo High Label
0	LR	low	0.5	0	0.628264	0.767613	0.76129	0.365325	Pseudo High Label
0	LR	low	0.6	0	0.614439	0.790569	0.772727	0.315789	Pseudo High Label
0	LR	low	0.7	0	0.686636	0.889055	0.869565	0.433437	Pseudo High Label
0	LR	low	0.8	0	0.637481	0.908319	0.930693	0.291022	Pseudo High Label
0	LR	low	0.9	0	0.646697	0.937089	0.951456	0.303406	Pseudo High Label
0	LR	low	1	0	0.611367	0.935985	0.948718	0.229102	Pseudo High Label
0	LR	low	0.1	1	0.394777	0.43909	0.0136986	0.00309598	Pseudo High Label
0	LR	low	0.2	1	0.382488	0.469154	0.0752688	0.0216718	Pseudo High Label
0	LR	low	0.3	1	0.396313	0.474335	0.12766	0.0371517	Pseudo High Label
0	LR	low	0.4	1	0.407066	0.52087	0.211009	0.0712074	Pseudo High Label
0	LR	low	0.5	1	0.394777	0.491883	0.224806	0.0897833	Pseudo High Label
0	LR	low	0.6	1	0.576037	0.721419	0.805195	0.19195	Pseudo High Label
0	LR	low	0.7	1	0.648233	0.866099	0.919643	0.318885	Pseudo High Label
0	LR	low	0.8	1	0.686636	0.931454	0.921986	0.402477	Pseudo High Label
0	LR	low	0.9	1	0.72043	0.93692	0.927273	0.473684	Pseudo High Label
0	LR	low	1	1	0.671275	0.932681	0.936	0.362229	Pseudo High Label
0	LR	low	0.1	2	0.439324	0.421732	0.0227273	0.00309598	Pseudo High Label
0	LR	low	0.2	2	0.411674	0.423667	0.0833333	0.0185759	Pseudo High Label
0	LR	low	0.3	2	0.402458	0.46012	0.163265	0.0495356	Pseudo High Label
0	LR	low	0.4	2	0.482335	0.568017	0.423913	0.120743	Pseudo High Label
0	LR	low	0.5	2	0.491551	0.567989	0.435484	0.0835913	Pseudo High Label
0	LR	low	0.6	2	0.519201	0.722353	0.571429	0.123839	Pseudo High Label
0	LR	low	0.7	2	0.571429	0.779478	0.72	0.22291	Pseudo High Label
0	LR	low	0.8	2	0.637481	0.924262	0.957895	0.281734	Pseudo High Label
0	LR	low	0.9	2	0.698925	0.930567	0.92053	0.430341	Pseudo High Label
0	LR	low	1	2	0.648233	0.923261	0.943396	0.309598	Pseudo High Label
0	LR	low	0.1	3	0.445469	0.431303	0.025	0.00309598	Pseudo High Label
0	LR	low	0.2	3	0.447005	0.60364	0.206349	0.0402477	Pseudo High Label
0	LR	low	0.3	3	0.663594	0.781064	0.70155	0.560372	Pseudo High Label
0	LR	low	0.4	3	0.850998	0.923988	0.821023	0.894737	Pseudo High Label
0	LR	low	0.5	3	0.855607	0.92564	0.817175	0.913313	Pseudo High Label
0	LR	low	0.6	3	0.87404	0.939695	0.833795	0.931889	Pseudo High Label
0	LR	low	0.7	3	0.855607	0.933748	0.837758	0.879257	Pseudo High Label
0	LR	low	0.8	3	0.854071	0.934985	0.858491	0.845201	Pseudo High Label
0	LR	low	0.9	3	0.843318	0.937552	0.896057	0.773994	Pseudo High Label
0	LR	low	1	3	0.778802	0.936457	0.920188	0.606811	Pseudo High Label
0	LR	low	0.1	4	0.443932	0.291654	0	0	Pseudo High Label
0	LR	low	0.2	4	0.490015	0.521813	0.285714	0.0185759	Pseudo High Label
0	LR	low	0.3	4	0.563748	0.663247	0.638298	0.278638	Pseudo High Label
0	LR	low	0.4	4	0.599078	0.745592	0.71831	0.315789	Pseudo High Label
0	LR	low	0.5	4	0.597542	0.822803	0.850575	0.229102	Pseudo High Label
0	LR	low	0.6	4	0.680492	0.885487	0.844311	0.436533	Pseudo High Label
0	LR	low	0.7	4	0.64977	0.873867	0.846715	0.359133	Pseudo High Label
0	LR	low	0.8	4	0.637481	0.910047	0.878261	0.312693	Pseudo High Label
0	LR	low	0.9	4	0.646697	0.924894	0.942857	0.306502	Pseudo High Label
0	LR	low	1	4	0.614439	0.926773	0.95	0.235294	Pseudo High Label

## Sheet: Figure 2d
	Model	Threshold Side	Threshold	Seed	Val ACC	Val AUC	Val Precision	Val Recall	Setup
0	LR	low	0.05	0	0.78341	0.966114	0.696121	1	Pseudo Low Label
0	LR	low	0.1	0	0.809524	0.966029	0.723596	0.996904	Pseudo Low Label
0	LR	low	0.15	0	0.837174	0.965727	0.755294	0.993808	Pseudo Low Label
0	LR	low	0.2	0	0.864823	0.965793	0.797468	0.975232	Pseudo Low Label
0	LR	low	0.25	0	0.860215	0.962575	0.787129	0.98452	Pseudo Low Label
0	LR	low	0.3	0	0.867896	0.961517	0.803069	0.972136	Pseudo Low Label
0	LR	low	0.35	0	0.866359	0.962339	0.802564	0.96904	Pseudo Low Label
0	LR	low	0.4	0	0.861751	0.959073	0.796438	0.96904	Pseudo Low Label
0	LR	low	0.45	0	0.854071	0.952956	0.790816	0.959752	Pseudo Low Label
0	LR	low	0.05	1	0.804916	0.969389	0.71875	0.996904	Pseudo Low Label
0	LR	low	0.1	1	0.864823	0.970145	0.791563	0.987616	Pseudo Low Label
0	LR	low	0.15	1	0.897081	0.970711	0.844086	0.972136	Pseudo Low Label
0	LR	low	0.2	1	0.903226	0.971475	0.871429	0.944272	Pseudo Low Label
0	LR	low	0.25	1	0.906298	0.970475	0.872159	0.950464	Pseudo Low Label
0	LR	low	0.3	1	0.903226	0.970305	0.891566	0.916409	Pseudo Low Label
0	LR	low	0.35	1	0.906298	0.968351	0.892216	0.922601	Pseudo Low Label
0	LR	low	0.4	1	0.90169	0.968191	0.893617	0.910217	Pseudo Low Label
0	LR	low	0.45	1	0.900154	0.96585	0.898148	0.900929	Pseudo Low Label
0	LR	low	0.05	2	0.761905	0.967643	0.675732	1	Pseudo Low Label
0	LR	low	0.1	2	0.827957	0.967653	0.74478	0.993808	Pseudo Low Label
0	LR	low	0.15	2	0.847926	0.967747	0.767943	0.993808	Pseudo Low Label
0	LR	low	0.2	2	0.863287	0.9677	0.789604	0.987616	Pseudo Low Label
0	LR	low	0.25	2	0.852535	0.964283	0.773494	0.993808	Pseudo Low Label
0	LR	low	0.3	2	0.860215	0.965973	0.784314	0.990712	Pseudo Low Label
0	LR	low	0.35	2	0.870968	0.96551	0.802532	0.981424	Pseudo Low Label
0	LR	low	0.4	2	0.849462	0.963707	0.773723	0.98452	Pseudo Low Label
0	LR	low	0.45	2	0.844854	0.956147	0.768116	0.98452	Pseudo Low Label
0	LR	low	0.05	3	0.75576	0.967577	0.670124	1	Pseudo Low Label
0	LR	low	0.1	3	0.812596	0.967577	0.726862	0.996904	Pseudo Low Label
0	LR	low	0.15	3	0.849462	0.967757	0.772397	0.987616	Pseudo Low Label
0	LR	low	0.2	3	0.831029	0.967964	0.748252	0.993808	Pseudo Low Label
0	LR	low	0.25	3	0.852535	0.964047	0.774818	0.990712	Pseudo Low Label
0	LR	low	0.3	3	0.854071	0.964009	0.778049	0.987616	Pseudo Low Label
0	LR	low	0.35	3	0.864823	0.964	0.797468	0.975232	Pseudo Low Label
0	LR	low	0.4	3	0.858679	0.961319	0.795396	0.962848	Pseudo Low Label
0	LR	low	0.45	3	0.854071	0.95879	0.78934	0.962848	Pseudo Low Label
0	LR	low	0.05	4	0.726575	0.960951	0.644711	1	Pseudo Low Label
0	LR	low	0.1	4	0.784946	0.957949	0.697624	1	Pseudo Low Label
0	LR	low	0.15	4	0.829493	0.958808	0.748826	0.987616	Pseudo Low Label
0	LR	low	0.2	4	0.794163	0.953702	0.707692	0.996904	Pseudo Low Label
0	LR	low	0.25	4	0.795699	0.945433	0.710177	0.993808	Pseudo Low Label
0	LR	low	0.3	4	0.81874	0.948265	0.740047	0.978328	Pseudo Low Label
0	LR	low	0.35	4	0.792627	0.939402	0.709821	0.98452	Pseudo Low Label
0	LR	low	0.4	4	0.791091	0.9285	0.708241	0.98452	Pseudo Low Label
0	LR	low	0.45	4	0.721966	0.905516	0.647917	0.962848	Pseudo Low Label
0	LR	low	0.05	0	0.483871	0.0684135	0	0	Pseudo High Label
0	LR	low	0.1	0	0.500768	0.167522	0	0	Pseudo High Label
0	LR	low	0.15	0	0.49616	0.540587	0.142857	0.00309598	Pseudo High Label
0	LR	low	0.2	0	0.525346	0.812845	0.71875	0.0712074	Pseudo High Label
0	LR	low	0.25	0	0.537634	0.868185	0.775	0.0959752	Pseudo High Label
0	LR	low	0.3	0	0.703533	0.910594	0.886905	0.4613	Pseudo High Label
0	LR	low	0.35	0	0.737327	0.924243	0.908602	0.52322	Pseudo High Label
0	LR	low	0.4	0	0.749616	0.926716	0.908163	0.551084	Pseudo High Label
0	LR	low	0.45	0	0.758833	0.92833	0.899038	0.578947	Pseudo High Label
0	LR	low	0.05	1	0.500768	0.341105	0	0	Pseudo High Label
0	LR	low	0.1	1	0.480799	0.612795	0.142857	0.00928793	Pseudo High Label
0	LR	low	0.15	1	0.500768	0.718021	0.477273	0.0650155	Pseudo High Label
0	LR	low	0.2	1	0.634409	0.849354	0.819549	0.337461	Pseudo High Label
0	LR	low	0.25	1	0.552995	0.841256	0.716216	0.164087	Pseudo High Label
0	LR	low	0.3	1	0.682028	0.882117	0.833333	0.448916	Pseudo High Label
0	LR	low	0.35	1	0.625192	0.89519	0.855856	0.294118	Pseudo High Label
0	LR	low	0.4	1	0.709677	0.909245	0.903614	0.464396	Pseudo High Label
0	LR	low	0.45	1	0.711214	0.905743	0.877095	0.486068	Pseudo High Label
0	LR	low	0.05	2	0.471582	0.0520464	0	0	Pseudo High Label
0	LR	low	0.1	2	0.462366	0.0681681	0	0	Pseudo High Label
0	LR	low	0.15	2	0.479263	0.133542	0	0	Pseudo High Label
0	LR	low	0.2	2	0.482335	0.360521	0.0625	0.00309598	Pseudo High Label
0	LR	low	0.25	2	0.50384	0.706779	0.5	0.0123839	Pseudo High Label
0	LR	low	0.3	2	0.508449	0.748877	0.666667	0.0185759	Pseudo High Label
0	LR	low	0.35	2	0.520737	0.814855	0.823529	0.0433437	Pseudo High Label
0	LR	low	0.4	2	0.554531	0.897351	1	0.102167	Pseudo High Label
0	LR	low	0.45	2	0.568356	0.908678	0.9375	0.139319	Pseudo High Label
0	LR	low	0.05	3	0.488479	0.075757	0	0	Pseudo High Label
0	LR	low	0.1	3	0.491551	0.182993	0	0	Pseudo High Label
0	LR	low	0.15	3	0.491551	0.460602	0.166667	0.00619195	Pseudo High Label
0	LR	low	0.2	3	0.488479	0.670194	0.0833333	0.00309598	Pseudo High Label
0	LR	low	0.25	3	0.516129	0.809116	0.625	0.0619195	Pseudo High Label
0	LR	low	0.3	3	0.528418	0.850808	0.722222	0.0804954	Pseudo High Label
0	LR	low	0.35	3	0.623656	0.889706	0.830508	0.303406	Pseudo High Label
0	LR	low	0.4	3	0.65745	0.907017	0.852113	0.374613	Pseudo High Label
0	LR	low	0.45	3	0.714286	0.919797	0.891429	0.482972	Pseudo High Label
0	LR	low	0.05	4	0.49616	0.260534	0	0	Pseudo High Label
0	LR	low	0.1	4	0.491551	0.457091	0	0	Pseudo High Label
0	LR	low	0.15	4	0.49616	0.64333	0.368421	0.0216718	Pseudo High Label
0	LR	low	0.2	4	0.526882	0.866769	0.777778	0.0650155	Pseudo High Label
0	LR	low	0.25	4	0.568356	0.868751	0.83871	0.160991	Pseudo High Label
0	LR	low	0.3	4	0.794163	0.930907	0.905579	0.653251	Pseudo High Label
0	LR	low	0.35	4	0.626728	0.901401	0.850877	0.30031	Pseudo High Label
0	LR	low	0.4	4	0.78341	0.936023	0.917431	0.619195	Pseudo High Label
0	LR	low	0.45	4	0.81874	0.941101	0.89272	0.721362	Pseudo High Label

## Sheet: Figure 3a
index	logit	Prob	Label
335996	0.482587	0.618359	0
335997	-1.54295	0.176107	1
335998	0.510886	0.625014	1
335999	0.287469	0.571376	0
336000	-0.382377	0.405554	1
336001	-0.374632	0.407422	1
336002	-1.53825	0.17679	1
336003	0.576649	0.640296	0
336004	0.54198	0.632273	0
336005	0.626599	0.651718	0
336006	-0.982591	0.272378	1
336007	-0.353196	0.412608	1
336008	-0.712279	0.329095	1
336009	0.816036	0.693394	1
336010	0.396759	0.597909	0
336011	0.783882	0.686516	0
336012	-1.34426	0.206811	1
336013	0.944376	0.719983	0
336014	-1.23871	0.224661	1
336015	0.755044	0.680277	1
336016	-0.72732	0.325783	1
336017	-1.4045	0.197103	1
336018	0.322719	0.579987	0
336019	0.718294	0.672231	0
336020	-0.406401	0.399775	1
336021	-0.286128	0.428952	1
336022	-0.619637	0.349864	1
336023	0.422804	0.604154	0
336024	0.362475	0.58964	0
336025	0.314893	0.578079	1
336026	0.448015	0.610167	0
336027	-0.383883	0.405191	1
336028	-0.268958	0.433163	1
336029	0.0922487	0.523046	1
336030	-0.174904	0.456385	1
336031	0.973224	0.725762	0
336032	-0.479411	0.382391	1
336033	0.371797	0.591893	0
336034	-0.296806	0.426338	1
336035	0.371954	0.591931	1
336036	0.377842	0.593353	1
336037	0.316831	0.578552	1
336038	-0.249648	0.43791	1
336039	-0.0226404	0.49434	1
336040	0.23376	0.558175	1
336041	0.874208	0.705621	0
336042	0.0821947	0.520537	0
336043	0.228739	0.556937	0
336044	-0.388479	0.404084	1
336045	0.241373	0.560052	0
336046	0.417665	0.602924	0
336047	-0.0294001	0.492651	1
336048	0.462352	0.613572	0
336049	-0.165136	0.458809	1
336050	0.0949019	0.523708	1
336051	0.475913	0.616782	0
336052	-1.18079	0.23491	1
336053	0.758618	0.681054	0
336054	0.572772	0.639403	0
336055	0.23815	0.559258	0
336056	0.437858	0.607748	0
336057	0.775876	0.684791	0
336058	0.139386	0.53479	1
336059	-0.228434	0.443139	1
336060	0.371568	0.591838	0
336061	0.598699	0.645359	1
336062	0.534045	0.630426	0
336063	0.23122	0.557549	0
336064	0.497972	0.621983	0
336065	0.17138	0.542741	1
336066	-0.896246	0.289822	1
336067	-0.174904	0.456385	1
336068	0.841448	0.69877	0
336069	-1.21319	0.229137	1
336070	-0.451553	0.388992	1
336071	-1.98906	0.120357	1
336072	0.386294	0.59539	1
336073	0.402088	0.599189	0
336074	0.584545	0.642113	0
336075	0.479495	0.617629	0
336076	-0.663959	0.339851	1
336077	-0.440695	0.391575	1
336078	-1.8205	0.139374	1
336079	-1.20975	0.229745	1
336080	0.444828	0.609409	0
336081	0.6867	0.665232	0
336082	0.753284	0.679894	0
336083	0.438996	0.60802	0
336084	-0.0436949	0.489078	0
336085	0.404413	0.599747	0
336086	0.539607	0.631721	0
336087	-2.52941	0.0738221	1
336088	-0.797334	0.310596	1
336089	0.70269	0.668784	0
336090	-1.03855	0.26143	1
336091	0.515215	0.626028	0
336092	0.333958	0.582722	1
336093	-0.264353	0.434294	1
336094	0.519536	0.627039	0
336095	-0.605539	0.353078	1
336096	0.226367	0.556351	0
336097	0.206573	0.55146	1
336098	0.848107	0.70017	0
336099	-1.65585	0.160319	1
336100	0.261776	0.565073	0
336101	-0.0512998	0.487178	1
336102	0.453098	0.611376	0
336103	0.460345	0.613096	0
336104	-0.667948	0.338956	1
336105	0.510991	0.625039	0
336106	-0.578572	0.359261	1
336107	-0.311771	0.422683	1
336108	-0.225909	0.443762	1
336109	-0.306601	0.423945	1
336110	0.467986	0.614907	0
336111	-0.365356	0.409664	1
336112	0.380386	0.593966	0
336113	0.511665	0.625197	0
336114	0.217523	0.554167	0
336115	-0.340693	0.415641	1
336116	0.514196	0.62579	0
336117	-0.0909767	0.477272	1
336118	0.472113	0.615884	0
336119	0.86803	0.704336	0
336120	-0.460448	0.38688	1
336121	0.580808	0.641253	0
336122	0.786475	0.687074	0
336123	-0.291954	0.427526	1
336124	0.664366	0.660241	0
336125	-0.970012	0.274878	1
336126	0.563906	0.637356	1
336127	-1.20223	0.23108	1
336128	0.786847	0.687154	0
336129	-0.396768	0.402089	1
336130	-0.000440027	0.49989	1
336131	0.282602	0.570184	0
336132	0.554062	0.635077	0
336133	0.911175	0.713241	0
336134	0.474444	0.616435	0
336135	-0.40583	0.399912	1
336136	0.370262	0.591522	0
336137	-0.40087	0.401103	1
336138	-0.645366	0.344034	1
336139	-1.28672	0.216409	1
336140	0.352451	0.587212	0
336141	0.634417	0.65349	0
336142	0.593521	0.644173	0
336143	0.989121	0.728914	0
336144	0.779885	0.685655	0
336145	0.371432	0.591805	0
336146	-1.07552	0.254355	1
336147	-0.926391	0.283658	1
336148	0.378274	0.593457	0
336149	-0.743968	0.322137	1
336150	0.479263	0.617574	1
336151	-0.111509	0.472151	1
336152	0.580461	0.641173	0
336153	-0.251182	0.437533	1
336154	-0.804367	0.309092	1
336155	0.29486	0.573186	1
336156	0.269324	0.566927	1
336157	0.483306	0.618528	0
336158	-0.301909	0.425091	1
336159	0.83244	0.696871	0
336160	-0.187221	0.453331	1
336161	0.187956	0.546851	1
336162	-0.0445712	0.488859	1
336163	0.125078	0.531229	1
336164	0.87778	0.706362	0
336165	0.561766	0.636861	0
336166	-0.174131	0.456577	1
336167	-1.28077	0.21742	1
336168	0.435636	0.607219	1
336169	-0.335837	0.416821	1
336170	-1.08861	0.25188	1
336171	0.384993	0.595077	0
336172	0.247935	0.561668	0
336173	-0.463054	0.386262	1
336174	0.375592	0.592809	0
336175	0.395376	0.597576	0
336176	0.323925	0.58028	1
336177	0.951752	0.721467	0
336178	-0.550351	0.365783	1
336179	-0.925768	0.283784	1
336180	0.69525	0.667134	0
336181	-0.560277	0.363483	1
336182	0.452575	0.611251	0
336183	-0.349737	0.413446	1
336184	-1.1071	0.248411	1
336185	0.349831	0.586577	0
336186	-0.495268	0.378653	1
336187	-1.38952	0.199485	1
336188	0.0303949	0.507598	1
336189	0.285716	0.570947	0
336190	0.116962	0.529207	1
336191	0.329835	0.581719	0
336192	0.701295	0.668475	0
336193	0.456698	0.612231	0
336194	-0.456728	0.387762	1
336195	0.42812	0.605425	0
336196	0.0701457	0.517529	1
336197	-0.669806	0.33854	1
336198	-1.24351	0.223826	1
336199	-0.531127	0.370254	1
336200	0.460079	0.613033	0
336201	0.31519	0.578151	1
336202	0.489031	0.619878	0
336203	-1.5459	0.175679	1
336204	-0.579336	0.359085	1
336205	0.698065	0.667759	0
336206	-1.47666	0.185933	1
336207	-0.865061	0.296283	1
336208	-0.114514	0.471403	1
336209	0.712695	0.670996	0
336210	-1.27716	0.218033	1
336211	0.790817	0.688007	0
336212	-0.668591	0.338812	1
336213	0.624911	0.651335	0
336214	0.157211	0.539222	1
336215	0.230011	0.557251	1
336216	0.719285	0.67245	0
336217	-0.668723	0.338783	1
336218	0.309361	0.576729	0
336219	0.903092	0.711585	0
336220	-0.00653221	0.498367	1
336221	-0.354749	0.412231	1
336222	0.822465	0.694759	0
336223	0.303166	0.575216	1
336224	0.611456	0.648273	0
336225	-2.17736	0.101802	1
336226	0.339401	0.584045	0
336227	-0.158236	0.460523	1
336228	-1.92464	0.127344	1
336229	-0.613158	0.351339	1
336230	0.905012	0.711978	0
336231	0.532526	0.630072	0
336232	0.769881	0.683495	0
336233	-1.14943	0.240594	1
336234	-0.839743	0.301589	1
336235	0.355822	0.588029	0
336236	0.0761005	0.519016	0
336237	0.409789	0.601037	0
336238	0.770878	0.683711	0
336239	0.695425	0.667173	0
336240	0.333346	0.582573	0
336241	-0.121358	0.469698	1
336242	0.469167	0.615186	0
336243	-0.479801	0.382299	1
336244	0.594298	0.644351	0
336245	0.254748	0.563345	1
336246	0.370012	0.591462	0
336247	-0.165304	0.458768	1
336248	0.905845	0.712149	0
336249	-0.206828	0.448476	1
336250	0.430542	0.606003	0
336251	0.479045	0.617522	1
336252	-1.98708	0.120566	1
336253	0.43694	0.60753	0
336254	0.237172	0.559017	0
336255	-1.3975	0.198214	1
336256	-0.957731	0.277333	1
336257	0.523797	0.628035	0
336258	0.780366	0.685759	0
336259	0.791665	0.688189	0
336260	0.621171	0.650485	0
336261	0.788986	0.687614	0
336262	0.5624	0.637008	0
336263	-0.753256	0.320112	1
336264	0.558963	0.636213	0
336265	0.445445	0.609556	0
336266	0.188349	0.546948	0
336267	-0.290268	0.427938	1
336268	-0.763338	0.317922	1
336269	-0.712726	0.328997	1
336270	0.498299	0.62206	0
336271	-0.611459	0.351727	1
336272	0.782535	0.686226	0
336273	-1.10436	0.248925	1
336274	-0.189927	0.452661	1
336275	-0.512066	0.374709	1
336276	0.296844	0.573671	0
336277	-0.897762	0.289511	1
336278	-0.740468	0.322902	1
336279	0.557145	0.635792	0
336280	0.377859	0.593357	0
336281	-0.306632	0.423937	1
336282	0.483295	0.618526	1
336283	-0.590918	0.356424	1
336284	0.516784	0.626396	0
336285	0.722865	0.673238	0
336286	-0.00327125	0.499182	0
336287	0.349574	0.586514	0
336288	0.525598	0.628456	1
336289	0.419132	0.603275	1
336290	-1.12646	0.244815	1
336291	0.331029	0.58201	0
336292	-0.306536	0.42396	1
336293	0.53349	0.630297	1
336294	0.924532	0.715965	0
336295	0.436664	0.607464	0
336296	0.336679	0.583384	0
336297	-0.59658	0.355127	1
336298	0.291817	0.572441	1
336299	0.0726167	0.518146	0
336300	0.684913	0.664834	0
336301	0.375905	0.592885	0
336302	0.0795491	0.519877	1
336303	-0.99761	0.269412	1
336304	0.0359131	0.508977	1
336305	-0.462808	0.38632	1
336306	0.911413	0.713289	0
336307	0.529986	0.62948	0
336308	0.574551	0.639813	0
336309	0.298934	0.574182	0
336310	-2.07348	0.111701	1
336311	-1.56881	0.172387	1
336312	0.553723	0.634999	1
336313	0.405114	0.599916	0
336314	0.757546	0.680821	0
336315	0.91232	0.713475	0
336316	0.144483	0.536058	1
336317	0.369135	0.59125	0
336318	0.729315	0.674655	0
336319	-0.318408	0.421064	1
336320	-0.434173	0.39313	1
336321	0.750632	0.679316	0
336322	0.884587	0.707772	0
336323	-0.418719	0.396823	1
336324	0.0266049	0.506651	1
336325	0.770764	0.683686	0
336326	-0.861503	0.297025	1
336327	-0.932717	0.282374	1
336328	0.296291	0.573536	0
336329	0.604672	0.646725	1
336330	0.425639	0.604832	0
336331	0.444395	0.609306	0
336332	-0.43897	0.391986	1
336333	0.290961	0.572231	0
336334	-0.539972	0.368194	1
336335	-0.93051	0.282821	1
336336	0.568746	0.638474	0
336337	0.602022	0.646119	0
336338	0.274562	0.568213	0
336339	0.582924	0.64174	0
336340	-0.0999871	0.475024	1
336341	-1.53838	0.176771	1
336342	0.687348	0.665377	0
336343	-0.512969	0.374498	1
336344	0.0331679	0.508291	1
336345	-0.840791	0.301368	1
336346	-0.164172	0.459049	1
336347	-1.07148	0.255121	1
336348	0.619633	0.650135	0
336349	-1.34869	0.206084	1
336350	-0.0582513	0.485441	1
336351	-0.500484	0.377427	0
336352	-0.333855	0.417303	1
336353	0.0193164	0.504829	1
336354	-0.436329	0.392616	1
336355	0.821773	0.694613	0
336356	-0.258999	0.43561	1
336357	-0.162347	0.459502	1
336358	0.846099	0.699748	0
336359	-0.784424	0.313367	1
336360	0.535437	0.63075	0
336361	0.168887	0.542122	1
336362	0.498745	0.622164	0
336363	0.492881	0.620785	0
336364	0.314128	0.577893	0
336365	-0.488017	0.380361	1
336366	0.42953	0.605761	0
336367	-0.600186	0.354301	1
336368	-0.307169	0.423806	1
336369	0.554536	0.635187	1
336370	0.548437	0.633773	0
336371	-2.05562	0.113485	1
336372	-0.817621	0.306269	1
336373	0.447365	0.610012	0
336374	-0.588729	0.356927	1
336375	0.589452	0.643239	0
336376	0.377876	0.593361	0
336377	0.342497	0.584797	0
336378	0.35859	0.588699	0
336379	0.438425	0.607884	0
336380	0.348004	0.586134	0
336381	0.442646	0.608889	0
336382	-0.164619	0.458938	1
336383	-2.37507	0.085094	1
336384	0.224555	0.555904	0
336385	0.470103	0.615408	0
336386	-1.27735	0.218002	1
336387	-0.496825	0.378287	1
336388	0.337137	0.583495	0
336389	0.807545	0.691586	0
336390	-0.413423	0.398092	1
336391	0.585878	0.642419	0
336392	0.411862	0.601534	0
336393	0.364319	0.590086	0
336394	-0.832215	0.303177	1
336395	0.410847	0.601291	0
336396	-0.442777	0.391079	1
336397	-1.87937	0.132462	1
336398	0.530706	0.629648	0
336399	0.282068	0.570053	0
336400	0.325668	0.580705	0
336401	0.102292	0.525551	0
336402	-0.385717	0.404749	1
336403	0.338301	0.583778	0
336404	0.0910734	0.522753	1
336405	0.471691	0.615784	1
336406	0.421034	0.603731	1
336407	-1.49696	0.18288	1
336408	0.461733	0.613425	0
336409	0.685164	0.66489	0
336410	0.398567	0.598343	0
336411	0.667755	0.661	0
336412	0.737592	0.676469	0
336413	0.344892	0.585378	1
336414	-0.677425	0.336836	1
336415	-0.6069	0.352767	1
336416	-0.571011	0.361004	1
336417	0.474957	0.616556	1
336418	-0.67005	0.338486	1
336419	0.579748	0.641009	0
336420	0.376007	0.59291	0
336421	1.31544	0.788422	0
336422	0.308355	0.576484	1
336423	0.581786	0.641478	0
336424	-0.660309	0.34067	1
336425	0.746436	0.678402	0
336426	-0.916574	0.285656	1
336427	0.894408	0.709799	0
336428	0.442721	0.608907	0
336429	-0.404414	0.400252	1
336430	0.752196	0.679657	0
336431	0.808107	0.691706	0
336432	-0.759966	0.318654	1
336433	-1.48701	0.184371	1
336434	0.548825	0.633863	0
336435	-0.747035	0.321468	1
336436	0.839349	0.698328	0
336437	-0.784344	0.313384	1
336438	0.875286	0.705844	0
336439	0.0428519	0.510711	0
336440	0.42815	0.605432	1
336441	0.545462	0.633082	0
336442	0.0162964	0.504074	1
336443	0.750146	0.679211	0
336444	0.189525	0.54724	1
336445	-0.372697	0.40789	1
336446	-0.363319	0.410156	1
336447	-0.466828	0.385367	1
336448	0.806871	0.691442	0
336449	0.535815	0.630838	0
336450	-1.31451	0.211733	1
336451	0.367668	0.590895	0
336452	-0.552581	0.365266	1
336453	-0.668661	0.338797	1
336454	-0.106751	0.473337	1
336455	0.495568	0.621417	1
336456	-0.501199	0.377259	1
336457	0.0407744	0.510192	1
336458	0.341315	0.58451	1
336459	-0.150623	0.462415	1
336460	-0.407801	0.399439	1
336461	0.193877	0.548318	1
336462	0.421336	0.603803	1
336463	0.0675177	0.516873	1
336464	-0.218833	0.445509	1
336465	-1.0004	0.268862	1
336466	-1.50354	0.181898	1
336467	-1.26742	0.219698	1
336468	-0.016898	0.495776	1
336469	0.240938	0.559945	1
336470	0.775348	0.684677	0
336471	0.82318	0.694911	0
336472	0.366781	0.590681	0
336473	0.975452	0.726205	0
336474	0.12699	0.531705	0
336475	0.316937	0.578578	0
336476	0.370186	0.591504	0
336477	-0.294845	0.426818	1
336478	-0.306053	0.424079	1
336479	-0.587005	0.357322	1
336480	-0.023748	0.494063	1
336481	-1.0979	0.250134	1
336482	0.758256	0.680975	0
336483	0.28114	0.569826	0
336484	-0.436733	0.39252	1
336485	-0.539971	0.368194	1
336486	-0.844018	0.300689	1
336487	-0.641974	0.3448	1
336488	0.0907199	0.522664	1
336489	-0.657041	0.341405	1
336490	0.629486	0.652373	0
336491	-0.445495	0.390432	1
336492	0.495966	0.621511	0
336493	0.18989	0.54733	0
336494	-0.979698	0.272952	1
336495	0.84942	0.700445	0
336496	0.360926	0.589265	0
336497	0.462635	0.613639	0
336498	0.404187	0.599693	0
336499	0.489369	0.619958	0
336500	0.698032	0.667751	0
336501	0.42545	0.604787	0
336502	-0.717453	0.327954	1
336503	-0.34092	0.415586	1
336504	-0.680977	0.336043	1
336505	0.63096	0.652707	0
336506	0.32394	0.580284	1
336507	-0.395891	0.4023	1
336508	0.30665	0.576067	0
336509	0.186834	0.546573	1
336510	0.788916	0.687598	0
336511	-0.802641	0.309461	1
336512	-0.619028	0.350002	1
336513	0.489555	0.620002	0
336514	0.420622	0.603632	0
336515	0.474183	0.616373	0
336516	0.397818	0.598163	0
336517	-0.0623236	0.484424	1
336518	-0.460067	0.38697	1
336519	0.451077	0.610895	0
336520	0.857605	0.70216	0
336521	0.383098	0.59462	0
336522	-0.406358	0.399786	1
336523	-0.0827254	0.47933	1
336524	0.283844	0.570488	1
336525	-0.320819	0.420476	1
336526	-0.659827	0.340778	1
336527	-0.506292	0.376063	1
336528	0.515317	0.626052	0
336529	0.26287	0.565342	1
336530	-2.42045	0.0816263	1
336531	0.286801	0.571213	0
336532	0.727584	0.674275	0
336533	-0.558256	0.363951	1
336534	0.552729	0.634768	0
336535	0.529567	0.629382	1
336536	0.721548	0.672948	0
336537	-1.12725	0.24467	1
336538	-0.355434	0.412065	1
336539	0.264232	0.565676	0
336540	-0.88555	0.292029	1
336541	-1.63492	0.163157	1
336542	0.380176	0.593916	0
336543	0.372904	0.59216	0
336544	0.929647	0.717004	0
336545	0.817455	0.693696	0
336546	0.151176	0.537722	1
336547	-2.37073	0.0854324	1
336548	0.656316	0.658432	0
336549	0.304994	0.575663	0
336550	0.363122	0.589796	0
336551	-1.27339	0.218677	1
336552	-1.24859	0.222944	1
336553	0.316872	0.578562	0
336554	0.0275113	0.506877	0
336555	0.0751323	0.518774	1
336556	0.478849	0.617476	0
336557	0.734934	0.675887	0
336558	0.221672	0.555192	1
336559	-1.40566	0.19692	1
336560	0.691708	0.666347	0
336561	0.490286	0.620174	0
336562	0.702101	0.668653	0
336563	0.768225	0.683137	0
336564	0.450069	0.610656	0
336565	-0.113789	0.471583	1
336566	-1.08421	0.25271	1
336567	-0.312666	0.422464	0
336568	0.31911	0.579107	0
336569	0.66294	0.659921	0
336570	-0.719843	0.327428	1
336571	0.355288	0.587899	0
336572	0.325816	0.580741	1
336573	0.698263	0.667803	0
336574	-1.02264	0.264514	1
336575	0.721785	0.673	0
336576	0.398734	0.598383	0
336577	-1.69533	0.155076	1
336578	0.874661	0.705715	0
336579	0.724284	0.67355	0
336580	0.645777	0.656058	0
336581	0.164395	0.541006	1
336582	-0.449642	0.389446	1
336583	-0.651515	0.342648	1
336584	0.585109	0.642242	0
336585	0.82588	0.695483	0
336586	0.191527	0.547736	0
336587	-0.571593	0.360869	1
336588	0.286253	0.571079	1
336589	0.455429	0.611929	0
336590	0.506622	0.624014	0
336591	0.518946	0.626901	0
336592	-0.147401	0.463216	1
336593	-0.931739	0.282572	1
336594	0.8256	0.695424	0
336595	-0.377284	0.406782	1
336596	0.470649	0.615537	0
336597	-0.0186388	0.49534	1
336598	-0.137044	0.465793	1
336599	0.536331	0.630958	0
336600	-1.21209	0.229331	1
336601	0.517315	0.62652	0
336602	1.02236	0.735432	0
336603	-0.212635	0.447041	1
336604	-0.450991	0.389125	1
336605	0.316761	0.578535	1
336606	0.344246	0.585222	0
336607	-1.24606	0.223384	1
336608	0.0763398	0.519076	1
336609	0.720626	0.672745	0
336610	-0.153812	0.461623	1
336611	0.0176859	0.504421	1
336612	0.373688	0.59235	0
336613	0.418709	0.603174	0
336614	0.317258	0.578656	0
336615	0.216873	0.554007	1
336616	0.623378	0.650986	0
336617	0.516479	0.626324	0
336618	0.372425	0.592045	0
336619	-0.922593	0.28443	1
336620	-0.441062	0.391488	1
336621	0.708428	0.670054	0
336622	-0.901073	0.28883	1
336623	-0.455858	0.387969	1
336624	-0.471616	0.384234	1
336625	0.404863	0.599855	0
336626	0.576955	0.640366	0
336627	-0.601048	0.354104	1
336628	-0.48611	0.38081	1
336629	-1.15136	0.240241	1
336630	-0.0904731	0.477397	1
336631	0.602454	0.646217	0
336632	-0.690702	0.333877	1
336633	-0.221479	0.444855	1
336634	-0.57328	0.36048	1
336635	-0.377791	0.40666	1
336636	0.794636	0.688826	0
336637	-0.329991	0.418243	1
336638	0.407747	0.600548	0
336639	-1.17724	0.235549	1
336640	0.597342	0.645048	0
336641	0.675237	0.662675	0
336642	0.753722	0.679989	0
336643	0.385212	0.59513	0
336644	-0.55694	0.364256	1
336645	-0.58414	0.35798	1
336646	0.657863	0.65878	0
336647	-0.566804	0.361975	1
336648	0.504867	0.623602	0
336649	-0.486344	0.380755	1
336650	0.305299	0.575737	0
336651	-0.314226	0.422084	1
336652	0.761405	0.681659	0
336653	-0.407055	0.399618	1
336654	-1.07452	0.254544	1
336655	-0.521485	0.372505	1
336656	-0.0280308	0.492993	1
336657	0.373097	0.592207	0
336658	-0.139314	0.465228	1
336659	-1.27124	0.219046	1
336660	0.720929	0.672811	0
336661	0.605861	0.646996	0
336662	0.565839	0.637802	0
336663	-1.55716	0.174055	1
336664	-0.494234	0.378897	1
336665	0.464769	0.614145	0
336666	-0.0775075	0.480633	1
336667	-0.481737	0.381842	1
336668	0.313604	0.577765	1
336669	0.621465	0.650552	0
336670	0.351429	0.586964	0
336671	0.620701	0.650378	0
336672	0.189418	0.547213	1
336673	-0.828269	0.304011	1
336674	0.64949	0.656896	0
336675	0.345598	0.58555	0
336676	0.431601	0.606256	0
336677	0.683035	0.664416	0
336678	0.586128	0.642476	0
336679	-0.374473	0.407461	1
336680	-0.286478	0.428866	1
336681	0.786687	0.68712	0
336682	0.644199	0.655702	0
336683	0.454296	0.61166	0
336684	0.300266	0.574508	0
336685	0.691318	0.66626	0
336686	0.29196	0.572476	0
336687	0.787335	0.687259	0
336688	0.544175	0.632783	0
336689	-0.916223	0.285728	1
336690	-0.570738	0.361066	1
336691	0.360633	0.589194	0
336692	-0.468701	0.384924	1
336693	0.445468	0.609561	0
336694	0.33021	0.581811	0
336695	-0.424177	0.395518	1
336696	0.20713	0.551598	1
336697	0.597759	0.645143	0
336698	0.647058	0.656347	0
336699	0.283045	0.570293	0
336700	0.480001	0.617748	0
336701	-0.210617	0.44754	1
336702	0.628449	0.652138	0
336703	-1.83312	0.137868	1
336704	0.0290763	0.507269	0
336705	0.636549	0.653973	1
336706	0.366523	0.590619	0
336707	-0.591112	0.35638	1
336708	0.753517	0.679944	0
336709	-0.950734	0.278737	1
336710	0.560783	0.636634	0
336711	0.277434	0.568917	0
336712	0.307828	0.576355	0
336713	0.336479	0.583335	0
336714	0.523779	0.628031	1
336715	0.729159	0.674621	0
336716	0.410508	0.60121	0
336717	-0.181094	0.45485	1
336718	-1.46991	0.186956	1
336719	-2.34837	0.0871952	1
336720	0.781075	0.685912	0
336721	-0.527648	0.371066	1
336722	0.393213	0.597056	0
336723	-1.92341	0.127482	1
336724	0.360238	0.589098	0
336725	0.494283	0.621115	1
336726	-0.415276	0.397648	1
336727	-0.938826	0.281137	1
336728	-1.25066	0.222586	1
336729	-0.952426	0.278397	1
336730	-0.633454	0.346728	1
336731	0.621209	0.650493	0
336732	0.298023	0.573959	0
336733	0.918826	0.714803	0
336734	0.34098	0.584429	0
336735	-0.855389	0.298304	1
336736	0.583148	0.641791	0
336737	0.231486	0.557614	0
336738	0.186738	0.546549	0
336739	-2.47069	0.0779386	1
336740	-0.893688	0.290349	1
336741	0.672551	0.662074	0
336742	-0.528265	0.370922	1
336743	-0.608756	0.352343	1
336744	0.304999	0.575664	0
336745	0.386309	0.595394	0
336746	-0.497025	0.37824	1
336747	0.703583	0.668982	0
336748	0.392352	0.596849	0
336749	-0.607883	0.352542	1
336750	0.435527	0.607193	0
336751	0.459408	0.612874	0
336752	-0.0693045	0.482681	1
336753	-0.167696	0.458174	1
336754	0.36988	0.59143	0
336755	0.743787	0.677823	0
336756	-0.108679	0.472857	0
336757	-0.682134	0.335785	1
336758	0.325696	0.580712	0
336759	0.372253	0.592003	0
336760	0.457343	0.612384	0
336761	-0.946541	0.279581	1
336762	-0.496649	0.378328	1
336763	0.695647	0.667222	0
336764	0.470002	0.615384	0
336765	0.368133	0.591008	0
336766	0.427592	0.605299	0
336767	0.058793	0.514694	0
336768	0.951837	0.721484	0
336769	0.897762	0.710489	0
336770	0.27241	0.567684	0
336771	0.483789	0.618642	0
336772	0.511327	0.625117	0
336773	-0.599299	0.354504	1
336774	0.402632	0.59932	0
336775	-0.430791	0.393937	1
336776	0.399694	0.598614	0
336777	0.325721	0.580718	0
336778	0.609656	0.647862	0
336779	0.0363486	0.509086	1
336780	-2.23309	0.0968179	1
336781	0.594308	0.644353	0
336782	0.778906	0.685444	0
336783	0.399205	0.598497	1
336784	-1.19969	0.23153	1
336785	-1.32651	0.209737	1
336786	0.782907	0.686306	0
336787	0.754197	0.680093	0
336788	0.473325	0.61617	0
336789	0.325361	0.58063	0
336790	0.0582646	0.514562	0
336791	0.166113	0.541433	0
336792	-0.554502	0.364821	1
336793	0.695507	0.667191	0
336794	-0.692435	0.333492	1
336795	-1.1475	0.240946	1
336796	0.0874569	0.52185	1
336797	0.252887	0.562887	0
336798	-0.0670402	0.483246	1
336799	-0.0106271	0.497343	0
336800	0.565038	0.637617	0
336801	-0.477862	0.382757	1
336802	0.347018	0.585894	0
336803	0.447237	0.609982	0
336804	0.626912	0.651789	0
336805	-1.02663	0.263738	1
336806	0.700938	0.668396	0
336807	0.757072	0.680718	0
336808	0.629813	0.652447	0
336809	0.736925	0.676323	0
336810	0.340724	0.584366	0
336811	-0.319194	0.420872	1
336812	0.0863068	0.521563	1
336813	0.247461	0.561551	0
336814	-0.844982	0.300487	1
336815	-1.7601	0.146777	1
336816	-0.447552	0.389943	1
336817	0.0770269	0.519247	1
336818	0.531051	0.629728	0
336819	-0.854086	0.298576	1
336820	0.78196	0.686102	0
336821	0.789559	0.687737	0
336822	0.6855	0.664965	0
336823	0.369344	0.5913	0
336824	0.815038	0.693182	0
336825	-0.619681	0.349854	1
336826	0.423748	0.60438	0
336827	-0.905259	0.287971	1
336828	-0.0860854	0.478492	1
336829	-0.856627	0.298045	1
336830	0.881877	0.707211	0
336831	0.815613	0.693304	0
336832	0.333814	0.582687	0
336833	-0.499935	0.377556	1
336834	0.414392	0.60214	0
336835	0.320096	0.579348	0
336836	-0.717952	0.327844	1
336837	0.369571	0.591355	0
336838	0.379459	0.593743	0
336839	-1.50572	0.181574	1
336840	-1.14807	0.240842	1
336841	0.472963	0.616085	0
336842	0.550597	0.634274	0
336843	0.929176	0.716908	0
336844	0.343305	0.584993	0
336845	0.6099	0.647918	0
336846	0.273102	0.567854	0
336847	-0.990671	0.27078	1
336848	0.160108	0.539942	0
336849	-0.397101	0.402009	1
336850	-0.965008	0.275877	1
336851	0.170009	0.5424	1
336852	-0.668137	0.338914	1
336853	-0.942442	0.280407	1
336854	0.393284	0.597073	0
336855	0.0438977	0.510973	1
336856	0.409621	0.600997	0
336857	0.283477	0.570398	0
336858	0.114448	0.528581	0
336859	0.401475	0.599042	0
336860	-2.05497	0.113552	1
336861	-0.523523	0.372029	1
336862	-1.13213	0.243767	1
336863	0.466473	0.614549	0
336864	-0.651326	0.342691	1
336865	0.734639	0.675822	0
336866	0.740983	0.677211	0
336867	0.386963	0.595551	0
336868	-0.0900766	0.477496	1
336869	-0.933051	0.282306	1
336870	-0.258481	0.435737	1
336871	-0.520312	0.372779	1
336872	-0.812016	0.307461	1
336873	0.515351	0.62606	0
336874	-0.381513	0.405762	1
336875	0.346635	0.585801	0
336876	0.470698	0.615549	1
336877	0.647299	0.656402	0
336878	0.0620345	0.515504	1
336879	-0.792802	0.311567	1
336880	-0.307498	0.423725	1
336881	-0.413497	0.398074	1
336882	0.406746	0.600307	0
336883	-0.335171	0.416983	1
336884	0.123659	0.530875	1
336885	-0.926156	0.283705	1
336886	0.643643	0.655576	0
336887	0.379288	0.593701	0
336888	0.400264	0.598751	0
336889	0.33715	0.583498	0
336890	-0.696301	0.332633	1
336891	-0.886994	0.291731	1
336892	0.694427	0.666951	0
336893	-0.253848	0.436877	1
336894	0.510801	0.624994	0
336895	-0.637464	0.34582	1
336896	-0.0412391	0.489692	0
336897	0.278863	0.569267	0
336898	0.389398	0.596138	0
336899	-0.338055	0.416282	1
336900	0.81766	0.693739	0
336901	0.468836	0.615108	0
336902	-1.1012	0.249515	1
336903	-0.901515	0.288739	1
336904	0.832838	0.696955	0
336905	0.639319	0.6546	0
336906	-1.72445	0.151299	1
336907	-0.292103	0.427489	0
336908	-0.271137	0.432628	1
336909	0.523127	0.627879	0
336910	0.397936	0.598192	0
336911	0.514466	0.625853	0
336912	0.881611	0.707156	0
336913	-0.531549	0.370156	1
336914	0.669062	0.661293	0
336915	0.443537	0.609101	0
336916	-0.780124	0.314293	1
336917	-0.322723	0.420012	1
336918	0.3334	0.582586	0
336919	-0.171398	0.457255	1
336920	0.527192	0.628828	0
336921	-1.18223	0.234652	1
336922	0.719917	0.672589	0
336923	0.338167	0.583745	0
336924	0.640593	0.654888	0
336925	0.441417	0.608597	0
336926	0.478009	0.617278	0
336927	0.26379	0.565568	1
336928	-0.0417154	0.489573	0
336929	0.497537	0.62188	0
336930	-0.348682	0.413702	1
336931	-0.668172	0.338906	1
336932	0.512624	0.625422	0
336933	-0.507962	0.375671	1
336934	0.404156	0.599686	0
336935	-0.443073	0.391009	1
336936	-0.446975	0.39008	1
336937	-0.447533	0.389947	1
336938	0.035812	0.508952	1
336939	-1.54837	0.175321	1
336940	0.646134	0.656139	0
336941	-0.927507	0.283431	1
336942	0.324326	0.580378	0
336943	0.52142	0.62748	0
336944	0.0456917	0.511421	0
336945	-1.96034	0.123431	1
336946	-0.348979	0.41363	1
336947	0.428787	0.605584	0
336948	0.733365	0.675543	0
336949	0.275274	0.568387	0
336950	0.421493	0.60384	0
336951	0.383623	0.594747	0
336952	-0.577867	0.359424	1
336953	0.482676	0.618379	0
336954	-0.139998	0.465057	1
336955	0.16621	0.541457	1
336956	0.0579665	0.514488	1
336957	-2.19114	0.100549	1
336958	0.392845	0.596967	0
336959	0.575817	0.640104	0
336960	0.287211	0.571313	0
336961	0.198537	0.549472	0
336962	0.321835	0.579771	0
336963	0.307142	0.576187	1
336964	0.739012	0.67678	0
336965	-0.142816	0.464357	0
336966	-0.660013	0.340737	1
336967	0.028088	0.507022	1
336968	-0.654744	0.341921	1
336969	0.537282	0.63118	1
336970	-0.391068	0.40346	1
336971	0.260301	0.56471	0
336972	-0.650673	0.342838	1
336973	0.698882	0.66794	0
336974	0.697862	0.667713	0
336975	0.662269	0.65977	0
336976	0.384796	0.595029	0
336977	-1.11911	0.246176	1
336978	0.604987	0.646796	0
336979	0.437437	0.607648	0
336980	-1.46752	0.187319	1
336981	0.802939	0.690603	0
336982	0.210082	0.552328	0
336983	-0.656849	0.341448	1
336984	0.545503	0.633092	0
336985	0.415783	0.602474	0
336986	0.484481	0.618805	0
336987	-0.197499	0.450785	1
336988	-1.48782	0.184249	1
336989	-0.497598	0.378105	1
336990	0.375801	0.59286	1
336991	0.396612	0.597873	0
336992	0.304551	0.575555	0
336993	-0.287325	0.428659	1
336994	0.419883	0.603455	0
336995	0.28282	0.570237	0
336996	0.836666	0.697763	0
336997	0.585855	0.642414	0
336998	0.761199	0.681614	0
336999	0.253537	0.563047	0
337000	0.304271	0.575486	0
337001	0.314091	0.577884	1
337002	0.508844	0.624535	0
337003	0.586308	0.642518	0
337004	0.251199	0.562472	0
337005	-1.80684	0.141021	1
337006	-1.63122	0.163663	1
337007	0.827158	0.695754	0
337008	0.68868	0.665673	0
337009	0.145122	0.536217	0
337010	0.348822	0.586332	0
337011	0.522915	0.627829	0
337012	-2.02264	0.116846	1
337013	0.283746	0.570464	1
337014	0.716783	0.671898	0
337015	-0.0587899	0.485307	1
337016	-0.134249	0.466488	1
337017	-0.213339	0.446867	1
337018	-0.844876	0.300509	1
337019	-1.73046	0.150528	1
337020	0.426562	0.605053	0
337021	-0.330502	0.418118	1
337022	0.477899	0.617252	0
337023	0.499765	0.622404	0
337024	-0.787777	0.312646	1
337025	0.788664	0.687544	0
337026	-0.519235	0.373031	1
337027	0.448949	0.610389	0
337028	-0.242334	0.439711	1
337029	-0.59455	0.355591	1
337030	0.181179	0.545171	1
337031	-0.702379	0.331285	1
337032	-0.875525	0.294106	1
337033	0.31996	0.579315	0
337034	0.797648	0.689471	0
337035	0.00229324	0.500573	1
337036	-1.17042	0.23678	1
337037	-2.25013	0.0953386	1
337038	-0.381142	0.405851	1
337039	0.434753	0.607008	0
337040	0.379659	0.593791	0
337041	0.393366	0.597093	0
337042	0.362184	0.589569	0
337043	0.505782	0.623817	0
337044	0.53719	0.631159	1
337045	0.351279	0.586928	1
337046	0.743784	0.677823	0
337047	-1.56133	0.173456	1
337048	-1.72916	0.150695	1
337049	0.495627	0.621431	0
337050	0.0884479	0.522098	1
337051	0.794984	0.6889	0
337052	0.609769	0.647888	0
337053	0.749574	0.679086	0
337054	0.560318	0.636526	0
337055	-0.24916	0.43803	1
337056	0.704683	0.669225	0
337057	0.957358	0.722593	0
337058	0.714615	0.67142	0
337059	-0.41319	0.398148	1
337060	0.589431	0.643235	0
337061	-0.09696	0.475779	1
337062	0.152039	0.537937	0
337063	-0.915588	0.285858	1
337064	0.498395	0.622082	0
337065	-1.06433	0.256482	1
337066	0.0136951	0.503424	0
337067	0.0565268	0.514128	1
337068	0.547738	0.633611	1
337069	-0.182073	0.454607	1
337070	0.38964	0.596196	0
337071	0.410236	0.601145	0
337072	0.443916	0.609192	0
337073	0.903195	0.711606	0
337074	-0.181257	0.454809	1
337075	0.352886	0.587317	0
337076	0.337508	0.583585	0
337077	-0.723543	0.326613	1
337078	-0.57062	0.361094	1
337079	-0.542578	0.367588	1
337080	0.0662448	0.516555	1
337081	0.784776	0.686709	0
337082	-0.266275	0.433822	1
337083	-0.924273	0.284088	1
337084	-0.853429	0.298714	1
337085	0.285816	0.570971	1
337086	0.46276	0.613669	0
337087	0.486316	0.619238	0
337088	-0.437183	0.392412	1
337089	0.8538	0.701364	0
337090	-0.455608	0.388028	1
337091	-0.339604	0.415906	1
337092	0.469744	0.615323	1
337093	0.466668	0.614595	0
337094	0.399889	0.598661	0
337095	0.773485	0.684274	0
337096	0.0703989	0.517592	1
337097	0.313392	0.577713	0
337098	-0.759489	0.318757	1
337099	0.536193	0.630926	0
337100	-0.544243	0.367201	1
337101	-0.414502	0.397833	1
337102	-1.071	0.255213	1
337103	0.496972	0.621748	1
337104	0.729995	0.674804	0
337105	0.896406	0.71021	0
337106	0.883688	0.707586	0
337107	0.683084	0.664427	0
337108	0.101859	0.525443	0
337109	-0.79716	0.310633	1
337110	-1.54074	0.176428	1
337111	0.490686	0.620268	0
337112	0.311254	0.577191	1
337113	-0.0805984	0.479861	0
337114	-1.93709	0.125968	1
337115	-0.242473	0.439677	1
337116	-0.477795	0.382773	1
337117	0.347971	0.586125	0
337118	0.462588	0.613628	0
337119	-0.718778	0.327662	1
337120	0.448454	0.610272	0
337121	-0.662572	0.340162	1
337122	-1.47098	0.186794	1
337123	-0.0497248	0.487571	1
337124	-0.935869	0.281736	1
337125	0.385923	0.595301	0
337126	0.335688	0.583143	0
337127	0.276394	0.568662	0
337128	-0.973407	0.274202	1
337129	-1.18606	0.233964	1
337130	0.663908	0.660138	0
337131	1.08496	0.747431	0
337132	-0.0149461	0.496264	1
337133	0.506715	0.624036	0
337134	0.281752	0.569976	0
337135	-0.71253	0.32904	1
337136	0.322386	0.579906	0
337137	-0.388393	0.404104	1
337138	0.862456	0.703174	0
337139	0.855839	0.701791	0
337140	0.522241	0.627672	0
337141	0.3317	0.582173	0
337142	0.0439031	0.510974	1
337143	-0.76599	0.317347	1
337144	0.334667	0.582895	1
337145	-0.332791	0.417562	1
337146	-0.0206111	0.494847	1
337147	-0.636256	0.346093	1
337148	-0.729451	0.325315	1
337149	0.863237	0.703337	0
337150	-0.66591	0.339413	1
337151	-0.949655	0.278954	1
337152	0.624088	0.651148	0
337153	0.317769	0.57878	0
337154	0.406357	0.600214	0
337155	0.181636	0.545285	0
337156	0.467359	0.614758	0
337157	-0.531976	0.370056	1
337158	-0.730125	0.325167	1
337159	0.482818	0.618413	0
337160	0.317414	0.578694	0
337161	0.766449	0.682752	0
337162	-0.0477381	0.488068	1
337163	-0.424302	0.395488	1
337164	-0.284526	0.429344	1
337165	0.861613	0.702998	0
337166	-0.297485	0.426172	1
337167	0.491131	0.620373	0
337168	0.459075	0.612795	0
337169	0.577052	0.640389	0
337170	-0.842694	0.300968	1
337171	0.0798363	0.519948	0
337172	-0.0590843	0.485233	1
337173	0.454236	0.611646	1
337174	0.517979	0.626675	0
337175	0.619361	0.650073	0
337176	-0.175024	0.456355	1
337177	-0.534938	0.369366	1
337178	-0.331348	0.417913	1
337179	-0.264442	0.434272	1
337180	0.474299	0.616401	0
337181	-1.31647	0.211407	1
337182	0.694261	0.666914	0
337183	0.156118	0.53895	1
337184	0.27385	0.568038	0
337185	0.269153	0.566885	0
337186	-0.590395	0.356544	1
337187	-0.624641	0.348727	1
337188	0.506675	0.624027	0
337189	-0.272964	0.43218	1
337190	0.486981	0.619395	0
337191	-0.21194	0.447212	1
337192	0.3594	0.588895	1
337193	0.428451	0.605504	0
337194	-0.600953	0.354126	1
337195	-1.4145	0.195525	1
337196	-1.68846	0.155979	1
337197	0.210358	0.552397	0
337198	-0.673192	0.337782	1
337199	0.582204	0.641574	0
337200	0.372399	0.592038	0
337201	-0.231942	0.442273	1
337202	0.429667	0.605794	0
337203	-1.1883	0.233563	1
337204	0.43659	0.607446	0
337205	-0.349555	0.41349	1
337206	0.61452	0.648971	0
337207	-0.871211	0.295002	1
337208	0.468196	0.614957	0
337209	0.511903	0.625253	0
337210	-0.992115	0.270495	1
337211	0.409972	0.601081	0
337212	0.847841	0.700114	0
337213	0.529211	0.629299	0
337214	-0.661742	0.340348	1
337215	-0.834409	0.302714	1
337216	1.00836	0.732699	0
337217	0.531492	0.629831	0
337218	0.422042	0.603972	0
337219	-0.739152	0.32319	1
337220	0.732642	0.675385	0
337221	0.272202	0.567633	1
337222	0.314606	0.578009	0
337223	-1.28781	0.216224	1
337224	0.36258	0.589665	1
337225	0.622184	0.650715	1
337226	0.206454	0.551431	1
337227	0.398722	0.598381	0
337228	0.774004	0.684387	0
337229	-1.83446	0.137707	1
337230	0.672191	0.661994	0
337231	-0.086644	0.478353	1
337232	0.397904	0.598184	0
337233	-1.35329	0.205332	1
337234	0.418891	0.603218	0
337235	0.516341	0.626292	0
337236	-0.184782	0.453935	1
337237	-1.1771	0.235574	1
337238	-0.0972033	0.475718	1
337239	0.400383	0.59878	0
337240	0.394906	0.597463	1
337241	-0.237431	0.44092	1
337242	-1.10707	0.248417	1
337243	-0.205419	0.448825	1
337244	0.616398	0.649399	0
337245	0.514711	0.62591	0
337246	1.0696	0.74452	0
337247	0.196211	0.548896	1
337248	-0.11555	0.471145	1
337249	-0.93152	0.282616	1
337250	-0.309912	0.423136	1
337251	0.472593	0.615997	0
337252	0.523211	0.627898	0
337253	-0.407588	0.399491	1
337254	0.848379	0.700227	0
337255	0.711156	0.670656	0
337256	0.428309	0.60547	0
337257	-0.584209	0.357965	1
337258	0.62461	0.651266	0
337259	-0.460078	0.386967	1
337260	-0.603827	0.353469	1
337261	0.0479697	0.51199	1
337262	-1.41865	0.194874	1
337263	0.988218	0.728736	0
337264	0.112709	0.528147	1
337265	0.246387	0.561287	1
337266	-0.50438	0.376512	1
337267	-0.159658	0.46017	1
337268	-0.319719	0.420744	1
337269	-1.0707	0.255269	1
337270	0.934241	0.717935	0
337271	-0.30232	0.42499	1
337272	0.589139	0.643167	0
337273	1.16738	0.762671	0
337274	-0.364613	0.409843	1
337275	-0.766316	0.317277	1
337276	0.263851	0.565583	0
337277	0.475568	0.616701	0
337278	-0.142239	0.4645	1
337279	-0.774257	0.315559	1
337280	-0.28615	0.428947	1
337281	0.178261	0.544448	0
337282	0.0447473	0.511185	1
337283	-0.402977	0.400597	1
337284	-0.678039	0.336699	1
337285	0.665753	0.660552	0
337286	0.290259	0.57206	0
337287	0.265934	0.566094	0
337288	0.348764	0.586318	0
337289	0.734769	0.675851	0
337290	-0.470995	0.384381	1
337291	0.584884	0.64219	0
337292	0.217104	0.554064	0
337293	-0.147942	0.463082	1
337294	-0.120881	0.469816	1
337295	0.354818	0.587785	0
337296	0.674	0.662398	0
337297	0.494893	0.621258	0
337298	0.405844	0.600091	1
337299	0.403422	0.59951	0
337300	0.775621	0.684736	0
337301	0.398781	0.598395	0
337302	0.400391	0.598782	0
337303	0.636426	0.653945	0
337304	0.283718	0.570458	0
337305	0.851177	0.700814	0
337306	0.762944	0.681993	1
337307	-1.1833	0.23446	1
337308	0.456159	0.612103	0
337309	-0.573546	0.360419	1
337310	-0.559175	0.363738	1
337311	-1.10445	0.248908	1
337312	-1.05539	0.258191	1
337313	0.195753	0.548783	0
337314	0.446719	0.609859	0
337315	0.428106	0.605421	0
337316	-0.943016	0.280292	1
337317	0.492781	0.620761	0
337318	0.363386	0.58986	0
337319	-0.413266	0.398129	1
337320	0.473201	0.616141	0
337321	-0.894921	0.290095	1
337322	0.582738	0.641697	0
337323	-0.76618	0.317306	1
337324	0.484987	0.618925	0
337325	0.477388	0.617131	0
337326	0.354616	0.587737	0
337327	0.710915	0.670603	0
337328	-0.927892	0.283353	1
337329	0.279354	0.569388	0
337330	-1.91106	0.128861	1
337331	-0.407695	0.399465	1
337332	0.518306	0.626752	0
337333	-2.07075	0.111973	1
337334	0.342433	0.584781	0
337335	-0.0438508	0.489039	1
337336	-0.58772	0.357158	1
337337	0.812286	0.692596	0
337338	-2.19509	0.100192	1
337339	-1.8267	0.138632	1
337340	0.220997	0.555025	0
337341	0.493907	0.621026	0
337342	-0.68323	0.335541	1
337343	-0.239496	0.44041	1
337344	0.55435	0.635144	0
337345	0.703305	0.66892	0
337346	0.648207	0.656606	0
337347	0.596563	0.64487	0
337348	-0.994887	0.269948	1
337349	0.428279	0.605463	1
337350	-0.100554	0.474883	1
337351	0.139701	0.534869	1
337352	0.695099	0.6671	0
337353	0.391726	0.596698	0
337354	0.0447774	0.511192	1
337355	0.775325	0.684672	0
337356	0.0896269	0.522392	1
337357	0.315351	0.578191	0
337358	-0.407374	0.399542	1
337359	-1.28904	0.216015	1
337360	0.689921	0.665949	0
337361	0.556074	0.635544	0
337362	0.440796	0.608449	0
337363	0.278703	0.569228	0
337364	0.271941	0.567569	0
337365	0.418867	0.603212	0
337366	0.786826	0.687149	0
337367	0.33006	0.581774	1
337368	-0.345133	0.414563	1
337369	-0.262175	0.434829	1
337370	0.736151	0.676154	0
337371	-0.000752442	0.499812	1
337372	0.869674	0.704678	0
337373	-0.29471	0.426851	1
337374	0.375292	0.592737	0
337375	-0.903454	0.288341	1
337376	-1.93472	0.126229	1
337377	0.710574	0.670528	0
337378	0.741143	0.677246	0
337379	0.44649	0.609804	0
337380	0.386152	0.595356	0
337381	0.497176	0.621795	0
337382	-0.0786281	0.480353	1
337383	0.569296	0.638601	0
337384	0.551023	0.634373	0
337385	0.686251	0.665132	0
337386	0.491026	0.620348	0
337387	-0.372538	0.407928	1
337388	0.359393	0.588894	0
337389	-0.91371	0.286241	1
337390	-0.241808	0.439841	0
337391	-1.19052	0.233165	1
337392	0.341571	0.584572	0
337393	-0.256901	0.436126	1
337394	0.179523	0.544761	1
337395	0.417307	0.602839	0
337396	-0.697229	0.332427	1
337397	0.270043	0.567103	0
337398	-0.536234	0.369064	1
337399	0.652737	0.657627	0
337400	0.672902	0.662153	0
337401	-1.14653	0.241123	1
337402	-2.0513	0.113921	1
337403	-1.04699	0.259803	1
337404	0.263363	0.565463	1
337405	0.506258	0.623929	0
337406	0.315129	0.578137	0
337407	0.62027	0.65028	0
337408	0.425595	0.604821	0
337409	-0.151869	0.462105	1
337410	-0.448623	0.389688	1
337411	0.529586	0.629386	0
337412	0.438588	0.607922	0
337413	0.331215	0.582055	0
337414	0.135802	0.533898	0
337415	-0.518853	0.37312	1
337416	-0.0698297	0.48255	1
337417	0.400665	0.598847	0
337418	0.710161	0.670437	0
337419	1.17339	0.763758	0
337420	0.00416749	0.501042	1
337421	-0.560983	0.36332	1
337422	0.00719403	0.501799	1
337423	0.873531	0.70548	0
337424	0.711736	0.670785	0
337425	-1.00318	0.268317	1
337426	-0.891921	0.290714	1
337427	0.249461	0.562044	0
337428	-0.569075	0.36145	1
337429	0.389606	0.596188	0
337430	-1.87926	0.132474	1
337431	0.561617	0.636827	0
337432	0.807253	0.691524	0
337433	0.788297	0.687466	0
337434	0.365525	0.590377	0
337435	0.240159	0.559753	0
337436	0.497731	0.621926	1
337437	-0.269513	0.433027	1
337438	0.117507	0.529343	1
337439	-0.665122	0.33959	1
337440	0.474065	0.616346	0
337441	0.786296	0.687035	0
337442	0.794391	0.688773	0
337443	0.0512172	0.512802	1
337444	-1.52521	0.178695	1
337445	-1.52548	0.178656	1
337446	-1.94431	0.125175	1
337447	-0.77525	0.315345	1
337448	0.372429	0.592046	0
337449	0.763901	0.6822	0
337450	-0.464004	0.386036	1
337451	0.637509	0.65419	0
337452	0.414193	0.602093	0
337453	0.408683	0.600772	0
337454	0.680675	0.663889	0
337455	-0.622828	0.349139	1
337456	0.322387	0.579906	1
337457	0.283316	0.570359	0
337458	-1.85846	0.134883	1
337459	0.331047	0.582014	0
337460	0.380186	0.593918	1
337461	-0.799585	0.310114	1
337462	-0.999332	0.269073	1
337463	-1.70296	0.154079	1
337464	0.662165	0.659746	0
337465	0.0679653	0.516985	1
337466	-0.00901976	0.497745	1
337467	-1.18241	0.234619	1
337468	0.47501	0.616569	0
337469	0.438272	0.607847	1
337470	-1.18839	0.233548	1
337471	-0.999089	0.26912	1
337472	0.386125	0.59535	0
337473	-1.05716	0.257853	1
337474	0.286717	0.571192	0
337475	0.34741	0.585989	1
337476	-0.0743665	0.481417	1
337477	-1.06944	0.255509	0
337478	0.40671	0.600299	0
337479	-0.966528	0.275573	1
337480	0.592886	0.644027	0
337481	0.411169	0.601368	0
337482	0.232191	0.557788	1
337483	0.476783	0.616988	0
337484	0.807359	0.691546	0
337485	-0.537198	0.36884	1
337486	0.241086	0.559981	0
337487	0.439534	0.608148	0
337488	-0.391303	0.403404	1
337489	0.959172	0.722956	0
337490	0.579564	0.640967	0
337491	-0.314684	0.421972	1
337492	0.454454	0.611698	0
337493	0.23826	0.559285	0
337494	0.650373	0.657095	0
337495	-1.2263	0.226829	1
337496	0.542346	0.632358	0
337497	0.355277	0.587897	1
337498	-0.483374	0.381456	1
337499	-0.156834	0.460872	1
337500	0.484588	0.618831	0
337501	-1.08427	0.252699	1
337502	0.376432	0.593012	0
337503	0.586671	0.642601	0
337504	0.235063	0.558497	0
337505	-1.80509	0.141232	1
337506	0.308179	0.576441	0
337507	0.34787	0.586101	0
337508	0.303538	0.575307	0
337509	0.502342	0.62301	0
337510	0.345835	0.585607	0
337511	0.429523	0.60576	0
337512	0.0990474	0.524742	1
337513	0.943291	0.719764	0
337514	0.382441	0.594462	0
337515	0.689756	0.665913	0
337516	0.462542	0.613617	0
337517	0.322696	0.579981	0
337518	0.783064	0.68634	0
337519	-0.839931	0.301549	1
337520	-0.356938	0.411701	1
337521	0.43597	0.607298	0
337522	-0.538929	0.368437	1
337523	0.193968	0.548341	1
337524	-0.00780366	0.498049	1
337525	-1.29563	0.214902	1
337526	0.434811	0.607022	0
337527	-0.582228	0.35842	1
337528	-0.357349	0.411602	1
337529	0.044731	0.511181	0
337530	0.728364	0.674446	0
337531	-0.948979	0.27909	1
337532	0.378906	0.593609	0
337533	-1.47975	0.185466	1
337534	-0.212879	0.44698	1
337535	-0.597064	0.355016	1
337536	0.350212	0.586669	0
337537	0.575938	0.640132	0
337538	0.656864	0.658555	0
337539	-0.387599	0.404295	1
337540	-1.44476	0.19081	1
337541	0.267011	0.566359	1
337542	-0.00788833	0.498028	1
337543	-0.27675	0.431251	1
337544	-0.985463	0.271809	1
337545	0.840213	0.69851	0
337546	0.373382	0.592276	0
337547	-0.0347486	0.491314	1
337548	-1.12812	0.244507	1
337549	0.461766	0.613433	0
337550	0.0504353	0.512606	1
337551	0.658509	0.658925	0
337552	-1.75757	0.147095	1
337553	0.2209	0.555001	1
337554	-0.186459	0.45352	1
337555	0.417788	0.602954	0
337556	0.428185	0.60544	0
337557	-0.439274	0.391914	1
337558	0.0708121	0.517696	0
337559	-0.446796	0.390123	1
337560	0.257852	0.564108	0
337561	-2.05949	0.113097	1
337562	-0.875588	0.294093	1
337563	0.340855	0.584398	0
337564	0.470995	0.615619	0
337565	0.36089	0.589256	0
337566	-0.969888	0.274903	1
337567	0.788676	0.687547	0
337568	-0.541267	0.367893	1
337569	0.316396	0.578446	0
337570	-0.567383	0.361841	1
337571	-1.52798	0.178289	1
337572	0.469082	0.615166	0
337573	0.422795	0.604152	0
337574	0.652556	0.657586	0
337575	0.736597	0.676251	0
337576	0.417432	0.602869	0
337577	0.0735189	0.518371	1
337578	0.295806	0.573417	0
337579	0.722499	0.673157	0
337580	0.735718	0.676059	0
337581	0.494001	0.621049	0
337582	-0.649114	0.343189	1
337583	0.267161	0.566396	0
337584	0.366418	0.590593	0
337585	0.417381	0.602856	1
337586	-0.35423	0.412357	1
337587	0.389381	0.596134	0
337588	0.656933	0.658571	0
337589	-1.0293	0.263219	1
337590	0.246457	0.561304	0
337591	0.452767	0.611297	0
337592	-1.49599	0.183024	1
337593	0.80959	0.692022	0
337594	-0.798037	0.310446	1
337595	0.531749	0.629891	0
337596	-0.888104	0.291501	1
337597	-0.410005	0.398911	1
337598	0.227909	0.556732	0
337599	-0.390118	0.403689	1
337600	-1.71427	0.152611	1
337601	0.646028	0.656115	0
337602	-0.252649	0.437172	1
337603	0.0856085	0.521389	1
337604	0.581288	0.641364	0
337605	0.0668285	0.516701	1
337606	0.101427	0.525335	1
337607	0.232094	0.557764	0
337608	0.3666	0.590637	0
337609	-1.51477	0.180233	1
337610	0.635332	0.653697	0
337611	0.364076	0.590027	0
337612	-0.597021	0.355025	1
337613	-0.420889	0.396304	1
337614	0.379098	0.593656	1
337615	-0.286998	0.428739	1
337616	-0.253901	0.436864	0
337617	-0.0165794	0.495855	1
337618	0.369061	0.591232	0
337619	-1.36492	0.203441	1
337620	0.332437	0.582352	0
337621	-0.521736	0.372446	1
337622	0.00526493	0.501316	0
337623	0.580047	0.641078	0
337624	0.807618	0.691602	0
337625	-1.02898	0.263282	1
337626	0.723226	0.673317	0
337627	0.839661	0.698394	0
337628	0.565749	0.637782	0
337629	0.147739	0.536868	1
337630	0.377425	0.593252	0
337631	0.349903	0.586594	1
337632	-2.31639	0.0897749	1
337633	0.204165	0.550865	0
337634	0.457263	0.612365	0
337635	0.766015	0.682658	0
337636	0.21246	0.552916	0
337637	0.247516	0.561565	0
337638	-0.919504	0.285059	1
337639	0.550182	0.634178	0
337640	0.491527	0.620466	1
337641	0.760166	0.68139	0
337642	0.838103	0.698065	0
337643	0.540519	0.631933	0
337644	-0.610716	0.351896	1
337645	-0.749294	0.320975	1
337646	0.387967	0.595793	0
337647	0.115044	0.528729	0
337648	0.392734	0.596941	0
337649	0.436603	0.607449	1
337650	0.679927	0.663722	0
337651	0.092856	0.523197	1
337652	-0.482281	0.381714	1
337653	-0.876424	0.293919	1
337654	0.645633	0.656026	0
337655	0.281321	0.56987	0
337656	0.848851	0.700326	0
337657	0.797322	0.689401	0
337658	0.719837	0.672571	0
337659	0.281854	0.570001	0
337660	0.410396	0.601183	1
337661	-1.2975	0.214587	1
337662	0.48542	0.619027	1
337663	0.586597	0.642584	0
337664	0.0992467	0.524791	1
337665	0.293278	0.572798	0
337666	0.41461	0.602193	0
337667	0.620433	0.650317	0
337668	0.274786	0.568267	0
337669	0.323749	0.580238	0
337670	0.30194	0.574917	0
337671	0.725336	0.673781	0
337672	-1.8895	0.131301	1
337673	0.444346	0.609294	1
337674	0.316777	0.578538	0
337675	0.745137	0.678118	0
337676	-0.591497	0.356291	1
337677	1.14182	0.758014	0
337678	0.253811	0.563114	0
337679	-0.935859	0.281738	1
337680	0.39207	0.596781	0
337681	-0.991131	0.270689	1
337682	0.352473	0.587217	0
337683	-1.83732	0.137369	1
337684	0.202122	0.550359	1
337685	0.716496	0.671835	0
337686	0.272313	0.567661	1
337687	-0.262741	0.43469	1
337688	-1.70864	0.15334	1
337689	0.546365	0.633292	0
337690	0.263155	0.565412	0
337691	-1.46329	0.187965	1
337692	-1.33626	0.208126	1
337693	0.436005	0.607307	1
337694	0.258191	0.564192	0
337695	0.418499	0.603124	0
337696	0.180621	0.545033	0
337697	0.125875	0.531427	1
337698	0.480941	0.61797	0
337699	-0.682572	0.335687	1
337700	0.153717	0.538354	1
337701	0.289823	0.571953	0
337702	-0.433548	0.39328	1
337703	0.289879	0.571967	0
337704	0.418591	0.603146	0
337705	0.323074	0.580073	0
337706	0.525791	0.628501	0
337707	-0.34769	0.413943	1
337708	-0.40136	0.400986	1
337709	-0.0664763	0.483387	1
337710	-1.22922	0.226318	1
337711	0.291883	0.572457	0
337712	0.444022	0.609217	0
337713	-1.02748	0.263573	1
337714	0.461717	0.613421	0
337715	-1.16099	0.238487	1
337716	0.200282	0.549904	0
337717	0.805115	0.691067	0
337718	0.293888	0.572948	0
337719	-1.13683	0.242903	1
337720	-1.2818	0.217244	1
337721	0.237423	0.559078	0
337722	0.396001	0.597726	0
337723	0.629195	0.652307	0
337724	0.177467	0.544251	1
337725	0.933243	0.717733	0
337726	0.46971	0.615315	0
337727	-1.09686	0.25033	1
337728	-0.855336	0.298315	1
337729	0.510017	0.62481	1
337730	0.436359	0.607391	0
337731	-0.716864	0.328084	1
337732	0.209179	0.552105	0
337733	0.373348	0.592268	1
337734	0.229663	0.557165	0
337735	0.351533	0.586989	0
337736	-1.3991	0.197959	1
337737	-1.0034	0.268273	1
337738	0.371087	0.591722	0
337739	-1.38477	0.200245	1
337740	0.443451	0.609081	0
337741	0.79465	0.688829	0
337742	-0.166892	0.458373	1
337743	0.519017	0.626918	0
337744	-0.391932	0.403252	1
337745	0.762499	0.681896	0
337746	0.61907	0.650007	0
337747	0.199912	0.549812	1
337748	0.226281	0.55633	0
337749	0.373641	0.592338	1
337750	0.327245	0.581089	0
337751	0.263455	0.565485	0
337752	-0.612541	0.35148	1
337753	0.384656	0.594996	0
337754	0.43289	0.606564	1
337755	-0.386094	0.404658	1
337756	0.243176	0.560496	0
337757	0.420629	0.603634	0
337758	0.28574	0.570953	0
337759	0.423646	0.604355	0
337760	-0.0297262	0.492569	1
337761	-0.88574	0.29199	1
337762	0.412864	0.601774	0
337763	0.397929	0.59819	0
337764	0.778676	0.685395	0
337765	-0.72964	0.325274	1
337766	0.48894	0.619857	0
337767	0.174341	0.543475	0
337768	-1.74577	0.148582	1
337769	0.265869	0.566078	0
337770	-0.759926	0.318662	1
337771	0.361249	0.589343	0
337772	-0.557068	0.364226	1
337773	0.74018	0.677035	0
337774	0.190921	0.547586	1
337775	0.589654	0.643286	0
337776	-1.41998	0.194665	1
337777	0.371543	0.591832	0
337778	0.328817	0.581471	0
337779	-0.196026	0.45115	1
337780	0.393134	0.597037	0
337781	0.127853	0.53192	0
337782	0.64152	0.655097	0
337783	-0.178446	0.455506	1
337784	-0.24279	0.439599	1
337785	-0.204337	0.449093	1
337786	0.298924	0.57418	0
337787	0.927448	0.716557	0
337788	-1.87322	0.13317	1
337789	0.286888	0.571234	0
337790	0.795957	0.689109	0
337791	0.474505	0.616449	1
337792	-0.240476	0.440169	1
337793	0.801871	0.690375	0
337794	0.725093	0.673728	0
337795	0.546274	0.633271	1
337796	0.331171	0.582044	0
337797	0.0637433	0.51593	1
337798	-0.503581	0.376699	1
337799	0.264921	0.565846	0
337800	-0.627792	0.348011	1
337801	-1.00639	0.267686	1
337802	0.818352	0.693886	0
337803	0.292138	0.572519	0
337804	0.393888	0.597218	0
337805	0.53656	0.631012	0
337806	0.759983	0.68135	0
337807	0.252712	0.562844	0
337808	-1.68638	0.156252	1
337809	0.331411	0.582103	0
337810	0.353836	0.587548	0
337811	0.0890096	0.522238	1
337812	0.00192713	0.500482	0
337813	-1.50115	0.182254	1
337814	0.652219	0.65751	0
337815	-0.624337	0.348796	1
337816	-2.37137	0.0853819	1
337817	0.773194	0.684211	0
337818	0.442173	0.608777	0
337819	-0.562137	0.363053	1
337820	0.438792	0.607971	0
337821	0.539496	0.631695	0
337822	0.296212	0.573516	0
337823	0.308482	0.576515	0
337824	0.147872	0.536901	1
337825	0.528858	0.629217	0
337826	0.013069	0.503267	0
337827	-0.170542	0.457468	1
337828	0.626116	0.651608	0
337829	0.443187	0.609018	0
337830	0.689673	0.665894	0
337831	0.135223	0.533754	1
337832	0.866852	0.70409	0
337833	-0.0929482	0.47678	1
337834	0.457129	0.612333	0
337835	0.373285	0.592252	0
337836	0.451324	0.610954	0
337837	0.703125	0.66888	1
337838	0.631466	0.652822	0
337839	-1.14089	0.242158	1
337840	0.464127	0.613993	0
337841	-0.249485	0.43795	1
337842	0.52651	0.628669	0
337843	-0.134471	0.466433	1
337844	-1.93058	0.126687	1
337845	-1.08876	0.251853	1
337846	0.342905	0.584896	0
337847	0.562162	0.636953	0
337848	-0.600849	0.35415	1
337849	0.269737	0.567028	0
337850	-0.497415	0.378148	1
337851	-1.00982	0.267015	1
337852	0.521332	0.627459	0
337853	0.69992	0.66817	0
337854	-1.63451	0.163213	1
337855	-1.00549	0.267863	1
337856	0.304911	0.575643	0
337857	0.379196	0.593679	0
337858	0.714682	0.671435	0
337859	-0.396104	0.402249	1
337860	0.195343	0.548681	0
337861	0.104852	0.526189	1
337862	0.440647	0.608413	0
337863	0.768218	0.683135	0
337864	0.639166	0.654565	0
337865	-0.176378	0.456019	1
337866	-0.214095	0.44668	1
337867	-0.188248	0.453077	1
337868	0.298447	0.574063	0
337869	-0.273668	0.432007	1
337870	0.93241	0.717564	0
337871	-0.570524	0.361116	1
337872	-1.35369	0.205267	1
337873	0.291975	0.57248	0
337874	0.297352	0.573795	0
337875	-0.985088	0.271883	1
337876	-0.592388	0.356087	1
337877	0.634556	0.653522	0
337878	-2.34294	0.0876284	1
337879	0.326661	0.580947	0
337880	0.460487	0.61313	0
337881	-0.553037	0.36516	1
337882	0.0293234	0.50733	1
337883	0.0399562	0.509988	1
337884	-0.521726	0.372449	1
337885	0.278538	0.569188	0
337886	0.5047	0.623563	0
337887	-0.621872	0.349356	1
337888	-0.85243	0.298923	1
337889	0.779106	0.685487	0
337890	0.985953	0.728288	0
337891	0.296528	0.573594	0
337892	-0.102158	0.474483	1
337893	0.193958	0.548338	0
337894	-0.885112	0.29212	1
337895	0.141448	0.535303	1
337896	0.344982	0.5854	0
337897	0.481902	0.618197	1
337898	-1.0866	0.25226	1
337899	-0.42292	0.395818	1
337900	-0.114183	0.471485	1
337901	0.0819806	0.520484	0
337902	0.233948	0.558222	0
337903	0.3993	0.598519	0
337904	-0.253494	0.436964	1
337905	0.861738	0.703024	0
337906	0.614335	0.648929	0
337907	0.453628	0.611501	0
337908	0.230943	0.557481	1
337909	0.285836	0.570976	0
337910	-0.48824	0.380308	1
337911	0.436594	0.607447	1
337912	-0.757968	0.319088	1
337913	-0.337607	0.416391	1
337914	0.109252	0.527286	1
337915	0.30796	0.576387	0
337916	-0.77546	0.315299	1
337917	-0.990927	0.270729	1
337918	0.239916	0.559693	0
337919	0.242535	0.560338	0
337920	-1.34036	0.207451	1
337921	0.829513	0.696252	0
337922	-0.484899	0.381096	1
337923	-0.743748	0.322185	1
337924	0.312225	0.577428	0
337925	-0.388001	0.404199	1
337926	0.808595	0.69181	0
337927	0.287369	0.571352	1
337928	-0.0242288	0.493943	1
337929	-1.62368	0.164698	1
337930	-0.431395	0.393793	1
337931	-2.45453	0.0791082	1
337932	0.897591	0.710454	0
337933	0.146603	0.536585	0
337934	-0.376724	0.406917	1
337935	-0.12424	0.46898	1
337936	0.497504	0.621873	1
337937	0.468748	0.615087	0
337938	0.316799	0.578544	0
337939	0.321415	0.579669	0
337940	-0.68924	0.334202	1
337941	0.462102	0.613513	0
337942	0.360043	0.589051	0
337943	0.675624	0.662761	0
337944	0.266225	0.566166	0
337945	0.393868	0.597213	0
337946	0.46112	0.61328	0
337947	0.925078	0.716076	0
337948	0.491399	0.620436	0
337949	0.331065	0.582019	1
337950	-1.34034	0.207454	1
337951	0.705571	0.669422	0
337952	-1.14301	0.241768	1
337953	0.59845	0.645302	0
337954	-0.744682	0.321981	1
337955	0.660223	0.65931	0
337956	0.634667	0.653547	0
337957	0.543555	0.632639	0
337958	-0.00279914	0.4993	1
337959	0.701054	0.668421	0
337960	-0.458635	0.38731	1
337961	0.41768	0.602928	0
337962	0.331439	0.582109	0
337963	-1.02144	0.264748	1
337964	0.533344	0.630263	0
337965	0.56771	0.638235	0
337966	0.63881	0.654484	0
337967	-1.09773	0.250165	1
337968	0.683931	0.664615	0
337969	-0.617108	0.350439	1
337970	0.415713	0.602457	0
337971	-0.473434	0.383804	1
337972	-1.27162	0.21898	1
337973	-0.829446	0.303762	1
337974	0.44879	0.610351	0
337975	-0.20577	0.448738	1
337976	0.427017	0.605161	0
337977	-0.325194	0.419411	1
337978	0.50685	0.624068	0
337979	0.48823	0.619689	1
337980	0.615724	0.649245	0
337981	0.0264795	0.506619	1
337982	-0.427232	0.394788	1
337983	-1.13393	0.243436	1
337984	-0.131584	0.467151	1
337985	0.216504	0.553916	1
337986	-0.433415	0.393311	1
337987	-0.458747	0.387283	1
337988	-0.455049	0.388161	1
337989	-0.369044	0.408772	1
337990	0.885955	0.708055	0
337991	0.899057	0.710756	0
337992	-0.180773	0.454929	1
337993	0.471239	0.615677	0
337994	-0.725487	0.326186	1
[truncated: 83,055 more rows]

## Sheet: Figure 3b
	Model	Threshold Side	Threshold	Seed	Val ACC	Val AUC	Val Precision	Val Recall	Setup
0	LR	low	0.15	0	0.506347	0.904956	0.500618	0.99994	Pseudo Low Label
0	LR	low	0.2	0	0.505781	0.897751	0.500331	0.999819	Pseudo Low Label
0	LR	low	0.25	0	0.505572	0.853469	0.500226	0.999338	Pseudo Low Label
0	LR	low	0.3	0	0.506973	0.838091	0.500936	0.998555	Pseudo Low Label
0	LR	low	0.35	0	0.507807	0.863718	0.501361	0.998314	Pseudo Low Label
0	LR	low	0.4	0	0.515644	0.84669	0.505384	0.997592	Pseudo Low Label
0	LR	low	0.45	0	0.529112	0.893878	0.512475	0.995605	Pseudo Low Label
0	LR	low	0.5	0	0.540375	0.885651	0.518571	0.994521	Pseudo Low Label
0	LR	low	0.55	0	0.61612	0.886422	0.564311	0.984044	Pseudo Low Label
0	LR	low	0.6	0	0.724642	0.94607	0.645806	0.982358	Pseudo Low Label
0	LR	low	0.65	0	0.759446	0.971974	0.676307	0.98567	Pseudo Low Label
0	LR	low	0.7	0	0.743981	0.9907	0.660038	0.995303	Pseudo Low Label
0	LR	low	0.15	1	0.499017	0.883294	0.496933	0.99994	Pseudo Low Label
0	LR	low	0.2	1	0.501043	0.8943	0.497946	0.999759	Pseudo Low Label
0	LR	low	0.25	1	0.501698	0.855765	0.498274	0.999277	Pseudo Low Label
0	LR	low	0.3	1	0.502592	0.816043	0.498723	0.999097	Pseudo Low Label
0	LR	low	0.35	1	0.504082	0.815553	0.499473	0.998314	Pseudo Low Label
0	LR	low	0.4	1	0.505244	0.742169	0.50006	0.997893	Pseudo Low Label
0	LR	low	0.45	1	0.50733	0.847227	0.501121	0.996086	Pseudo Low Label
0	LR	low	0.5	1	0.538975	0.885744	0.517805	0.994641	Pseudo Low Label
0	LR	low	0.55	1	0.610965	0.860904	0.561107	0.981936	Pseudo Low Label
0	LR	low	0.6	1	0.703695	0.93784	0.628758	0.979709	Pseudo Low Label
0	LR	low	0.65	1	0.742223	0.960718	0.661158	0.982779	Pseudo Low Label
0	LR	low	0.7	1	0.680602	0.982591	0.608433	0.994822	Pseudo Low Label
0	LR	low	0.15	2	0.507896	0.888075	0.501404	0.99994	Pseudo Low Label
0	LR	low	0.2	2	0.507002	0.854526	0.50095	0.999819	Pseudo Low Label
0	LR	low	0.25	2	0.508492	0.857392	0.501707	0.999699	Pseudo Low Label
0	LR	low	0.3	2	0.507479	0.766316	0.501194	0.998736	Pseudo Low Label
0	LR	low	0.35	2	0.507032	0.754005	0.500966	0.998736	Pseudo Low Label
0	LR	low	0.4	2	0.508731	0.776977	0.501832	0.998013	Pseudo Low Label
0	LR	low	0.45	2	0.510161	0.823582	0.502561	0.998615	Pseudo Low Label
0	LR	low	0.5	2	0.517849	0.794523	0.506536	0.996327	Pseudo Low Label
0	LR	low	0.55	2	0.610816	0.850174	0.560693	0.986513	Pseudo Low Label
0	LR	low	0.6	2	0.70146	0.923293	0.626221	0.984164	Pseudo Low Label
0	LR	low	0.65	2	0.757151	0.96971	0.674033	0.986211	Pseudo Low Label
0	LR	low	0.7	2	0.757777	0.990913	0.67226	0.996207	Pseudo Low Label
0	LR	low	0.15	3	0.510787	0.91039	0.502877	0.99994	Pseudo Low Label
0	LR	low	0.2	3	0.511383	0.909858	0.503182	0.999819	Pseudo Low Label
0	LR	low	0.25	3	0.51323	0.871423	0.504131	0.999398	Pseudo Low Label
0	LR	low	0.3	3	0.515405	0.862333	0.505255	0.998555	Pseudo Low Label
0	LR	low	0.35	3	0.513617	0.853856	0.504335	0.998194	Pseudo Low Label
0	LR	low	0.4	3	0.525	0.891075	0.510269	0.997772	Pseudo Low Label
0	LR	low	0.45	3	0.52199	0.886753	0.508705	0.995785	Pseudo Low Label
0	LR	low	0.5	3	0.53087	0.843444	0.513481	0.990788	Pseudo Low Label
0	LR	low	0.55	3	0.593862	0.862346	0.550382	0.979408	Pseudo Low Label
0	LR	low	0.6	3	0.680393	0.929962	0.610506	0.978324	Pseudo Low Label
0	LR	low	0.65	3	0.741985	0.95998	0.661467	0.980371	Pseudo Low Label
0	LR	low	0.7	3	0.708433	0.980944	0.630006	0.995424	Pseudo Low Label
0	LR	low	0.15	4	0.506973	0.906368	0.500935	0.99994	Pseudo Low Label
0	LR	low	0.2	4	0.507449	0.906784	0.501177	0.99988	Pseudo Low Label
0	LR	low	0.25	4	0.508701	0.891181	0.501814	0.999579	Pseudo Low Label
0	LR	low	0.3	4	0.509535	0.862801	0.50224	0.999097	Pseudo Low Label
0	LR	low	0.35	4	0.51183	0.837015	0.503417	0.998073	Pseudo Low Label
0	LR	low	0.4	4	0.520739	0.878221	0.508029	0.998194	Pseudo Low Label
0	LR	low	0.45	4	0.52643	0.8466	0.511046	0.995906	Pseudo Low Label
0	LR	low	0.5	4	0.556645	0.856243	0.527695	0.991811	Pseudo Low Label
0	LR	low	0.55	4	0.615167	0.855097	0.563921	0.980853	Pseudo Low Label
0	LR	low	0.6	4	0.705751	0.93105	0.630459	0.979588	Pseudo Low Label
0	LR	low	0.65	4	0.727592	0.958636	0.648217	0.98302	Pseudo Low Label
0	LR	low	0.7	4	0.722795	0.985429	0.641817	0.995303	Pseudo Low Label
0	LR	low	0.15	0	0.695977	0.989294	0.996897	0.386862	Pseudo High Label
0	LR	low	0.2	0	0.765554	0.990977	0.997269	0.527697	Pseudo High Label
0	LR	low	0.25	0	0.816746	0.99176	0.997432	0.631322	Pseudo High Label
0	LR	low	0.3	0	0.824553	0.991929	0.997125	0.647339	Pseudo High Label
0	LR	low	0.35	0	0.834267	0.991468	0.996316	0.66757	Pseudo High Label
0	LR	low	0.4	0	0.863945	0.991101	0.995067	0.728685	Pseudo High Label
0	LR	low	0.45	0	0.873868	0.991059	0.994249	0.749458	Pseudo High Label
0	LR	low	0.5	0	0.903635	0.99129	0.993433	0.810633	Pseudo High Label
0	LR	low	0.55	0	0.93531	0.990487	0.989158	0.878914	Pseudo High Label
0	LR	low	0.6	0	0.834654	0.965597	0.956493	0.697616	Pseudo High Label
0	LR	low	0.65	0	0.759893	0.941582	0.944479	0.546965	Pseudo High Label
0	LR	low	0.7	0	0.52053	0.898844	0.869814	0.0366089	Pseudo High Label
0	LR	low	0.15	1	0.657181	0.990431	0.996304	0.308406	Pseudo High Label
0	LR	low	0.2	1	0.811263	0.99258	0.997771	0.620002	Pseudo High Label
0	LR	low	0.25	1	0.823749	0.992659	0.997303	0.645592	Pseudo High Label
0	LR	low	0.3	1	0.837366	0.992366	0.996792	0.673531	Pseudo High Label
0	LR	low	0.35	1	0.858045	0.99183	0.995897	0.716101	Pseudo High Label
0	LR	low	0.4	1	0.892968	0.992404	0.995131	0.787572	Pseudo High Label
0	LR	low	0.45	1	0.908641	0.992557	0.994017	0.820328	Pseudo High Label
0	LR	low	0.5	1	0.914392	0.990999	0.992259	0.833514	Pseudo High Label
0	LR	low	0.55	1	0.944398	0.990423	0.985317	0.901072	Pseudo High Label
0	LR	low	0.6	1	0.914601	0.977763	0.96232	0.861151	Pseudo High Label
0	LR	low	0.65	1	0.641091	0.92105	0.904593	0.307141	Pseudo High Label
0	LR	low	0.7	1	0.517253	0.773697	0.866667	0.0289619	Pseudo High Label
0	LR	low	0.15	2	0.759416	0.990012	0.996972	0.515414	Pseudo High Label
0	LR	low	0.2	2	0.840405	0.991913	0.996996	0.679552	Pseudo High Label
0	LR	low	0.25	2	0.830959	0.991491	0.996639	0.660645	Pseudo High Label
0	LR	low	0.3	2	0.860489	0.992139	0.996586	0.720556	Pseudo High Label
0	LR	low	0.35	2	0.86034	0.991397	0.995841	0.720797	Pseudo High Label
0	LR	low	0.4	2	0.868832	0.990555	0.99417	0.739282	Pseudo High Label
0	LR	low	0.45	2	0.883135	0.990368	0.993926	0.768545	Pseudo High Label
0	LR	low	0.5	2	0.911353	0.990119	0.991775	0.827734	Pseudo High Label
0	LR	low	0.55	2	0.941895	0.989523	0.98453	0.896676	Pseudo High Label
0	LR	low	0.6	2	0.910161	0.978291	0.966953	0.847423	Pseudo High Label
0	LR	low	0.65	2	0.636949	0.934854	0.915321	0.293533	Pseudo High Label
0	LR	low	0.7	2	0.548957	0.948775	0.955983	0.0928468	Pseudo High Label
0	LR	low	0.15	3	0.699017	0.988926	0.996945	0.393003	Pseudo High Label
0	LR	low	0.2	3	0.782837	0.991234	0.997757	0.56244	Pseudo High Label
0	LR	low	0.25	3	0.820054	0.992024	0.997552	0.637946	Pseudo High Label
0	LR	low	0.3	3	0.832449	0.992066	0.997464	0.663114	Pseudo High Label
0	LR	low	0.35	3	0.858701	0.992551	0.996984	0.716643	Pseudo High Label
0	LR	low	0.4	3	0.864869	0.991418	0.995811	0.73001	Pseudo High Label
0	LR	low	0.45	3	0.895381	0.99266	0.994787	0.79275	Pseudo High Label
0	LR	low	0.5	3	0.931079	0.992685	0.993237	0.866631	Pseudo High Label
0	LR	low	0.55	3	0.95143	0.991683	0.987375	0.913536	Pseudo High Label
0	LR	low	0.6	3	0.91183	0.977109	0.964536	0.853203	Pseudo High Label
0	LR	low	0.65	3	0.748927	0.952587	0.946811	0.521977	Pseudo High Label
0	LR	low	0.7	3	0.685697	0.972292	0.986669	0.369882	Pseudo High Label
0	LR	low	0.15	4	0.624523	0.988524	0.995793	0.242293	Pseudo High Label
0	LR	low	0.2	4	0.693266	0.989872	0.996696	0.381443	Pseudo High Label
0	LR	low	0.25	4	0.744428	0.99054	0.996415	0.485308	Pseudo High Label
0	LR	low	0.3	4	0.771275	0.991057	0.995892	0.540041	Pseudo High Label
0	LR	low	0.35	4	0.856108	0.992325	0.995707	0.712307	Pseudo High Label
0	LR	low	0.4	4	0.823004	0.990988	0.994989	0.645592	Pseudo High Label
0	LR	low	0.45	4	0.859893	0.991308	0.994189	0.721098	Pseudo High Label
0	LR	low	0.5	4	0.920501	0.991894	0.992232	0.845978	Pseudo High Label
0	LR	low	0.55	4	0.941299	0.990726	0.986636	0.893485	Pseudo High Label
0	LR	low	0.6	4	0.824493	0.963986	0.953538	0.678408	Pseudo High Label
0	LR	low	0.65	4	0.689928	0.944083	0.932255	0.402697	Pseudo High Label
0	LR	low	0.7	4	0.531317	0.91687	0.91897	0.0580443	Pseudo High Label
